# Supplementary material for: Protein purification with light via a genetically encoded azobenzene side chain
Source: Nat Commun. 2024 Dec 18;15:10693. doi: 10.1038/s41467-024-55212-y (PMC11655525; doi:10.1038/s41467-024-55212-y)
Supplement: Supplementary file 6 — Source Data [file 41467_2024_55212_MOESM6_ESM.xlsx]

## Sheet: Scans
Fig. 5A				Fig. 5B				Fig. 5C			Fig. 5D
Fig. 6A					Fig. 6D
Fig. S12A						Fig. S13A				Fig. S16A				Fig. S16D
Fig. S18A				Fig. S18B						Fig. S18C				Fig. S18E
Fig. S19A			Fig. S22A				Fig. S23A

## Sheet: Fig. 2
Fig. 2D				Fig. 2E			Fig. 2F			Fig. 2I			Fig. 2J				Fig. 2K			Fig. 2L
Wavelength [nm]	Daylight	30min 355nm		t [h]	A(326)		t [h]	A(326)		V [µL]	A(326)corr		V [µL]	A(426)corr	A(426)corr(noCD)		V [µL]	A(326)corr		V [µL]	A(426)corr
250.644	0.26442	0.55336		0	1.1315		0	0.20682		0	2208.7		0	520.62	522.48		0	2194.4		0	522.36
251.618	0.25108	0.53219		1	0.89814		12	0.24024		1	2190.2		10	519.48	522.44		1	2211		10	513.21
252.591	0.23977	0.50971		2	0.69496		24	0.27434		2	2175.1		20	517.32	523.08		2	2213.1		20	511.16
253.564	0.23074	0.48637		3	0.53984		36	0.31141		3	2162.6		30	519.33	521.22		3	2208.9		30	503.12
254.537	0.22365	0.46241		4	0.42289		48	0.34107		4	2153.7		40	516.16	523.44		4	2217.9		40	497.8
255.51	0.21822	0.43875		5	0.34384		60	0.37575		5	2143.7		50	516.64	523.55		5	2226.4		50	492.53
256.483	0.2144	0.41539		6	0.29024		72	0.41124		6	2139.3		60	519.2	521.08		6	2238		60	486.2
257.456	0.21173	0.39246		7	0.25903		84	0.45279		7	2139.1		70	514.39	520.79		7	2250.8		70	480.92
258.428	0.20978	0.3707		8	0.23746		96	0.48623		8	2133.4		80	517.36	521.37		8	2251.3		80	478.73
259.401	0.20843	0.35061		9	0.22614					9	2133.3		90	516.96	524.3		9	2265		90	472.76
260.373	0.20776	0.33238		10	0.22048					10	2126.9		100	518.72	523.28		10	2269.7		100	471.47
261.345	0.20787	0.31631		11	0.21599					11	2125.2		110	519.69	522.77		11	2281.1		110	463.76
262.317	0.20881	0.30279		12	0.21236					12	2120.6		120	518.57	521.48		12	2288		120	461.21
263.289	0.21088	0.29204		13	0.21269					13	2119.6		130	520.47	522.55		13	2288.3		130	456.14
264.261	0.2139	0.28388		14	0.21414					14	2115.5		140	519.01	522.57		14	2289.9		140	455.01
265.232	0.21822	0.27872		15	0.21286					15	2117.1		150	520.36	523.91		15	2300.3		150	451.61
266.204	0.22366	0.27623		16	0.21026					16	2112.3		160	516.8	519.11		16	2306.5		200	442.16
267.175	0.23029	0.27647		17	0.21266					17	2114.8		170	516.98	521.54		17	2303.8		250	430.67
268.146	0.23804	0.27905		18	0.21114					18	2108.8		180	520.08	523.16		18	2311.5		300	424.51
269.117	0.24652	0.28385		19	0.21285					19	2117.8		190	519.36	523.8		19	2317.7		350	421
270.088	0.25607	0.29013		20	0.21156					20	2112.6		200	519.49	519.24		20	2314.8		400	420.65
271.059	0.26633	0.29769								25	2105						25	2327
272.03	0.27734	0.30588								30	2107						30	2334.8
273	0.28919	0.31439								35	2103.1						35	2343.6
273.971	0.30137	0.32301								40	2105.2						40	2346.4
274.941	0.31415	0.33157								45	2103.2						45	2351
275.911	0.32754	0.3399								50	2098.3						50	2353.6
276.881	0.34119	0.34777								55	2100.9						55	2357.5
277.851	0.35526	0.3552								60	2096.3						60	2358.9
278.821	0.36939	0.36219								70	2102.7						70	2363.8
279.79	0.38385	0.36866								80	2098.6						80	2367.8
280.76	0.39886	0.37473								90	2101.1						90	2365
281.729	0.41426	0.38027								100	2102.7						100	2364.6
282.698	0.43022	0.38552
283.667	0.44628	0.39049
284.636	0.46294	0.395
285.605	0.4799	0.39909
286.574	0.49721	0.4026
287.542	0.515	0.40576
288.51	0.533	0.40855
289.478	0.55152	0.41068
290.447	0.57017	0.41214
291.415	0.58916	0.41333
292.382	0.60906	0.41394
293.35	0.62902	0.41393
294.318	0.64924	0.41329
295.285	0.67024	0.41224
296.252	0.69041	0.41047
297.219	0.71079	0.40822
298.187	0.73104	0.40542
299.153	0.75135	0.40219
300.12	0.77234	0.39835
301.087	0.79302	0.39397
302.053	0.81445	0.38934
303.019	0.83484	0.38443
303.986	0.85572	0.37916
304.952	0.87482	0.37337
305.918	0.89379	0.36727
306.883	0.91266	0.36101
307.849	0.931	0.35458
308.814	0.94895	0.34761
309.78	0.96681	0.34051
310.745	0.98348	0.33347
311.71	0.99905	0.32637
312.675	1.01593	0.31921
313.64	1.03285	0.31179
314.604	1.04702	0.30421
315.569	1.05957	0.29651
316.533	1.07282	0.2887
317.497	1.08464	0.28106
318.461	1.09513	0.27323
319.425	1.10409	0.26553
320.389	1.11263	0.25789
321.353	1.11954	0.25035
322.316	1.12558	0.24282
323.28	1.13009	0.23527
324.243	1.13236	0.22811
325.206	1.13274	0.22083
326.169	1.13197	0.21366
327.132	1.1293	0.2068
328.094	1.12596	0.20034
329.057	1.12169	0.19371
330.019	1.11637	0.18739
330.981	1.10961	0.18107
331.943	1.10114	0.17503
332.906	1.09049	0.1688
333.867	1.07825	0.16271
334.829	1.06399	0.15661
335.79	1.04837	0.15096
336.752	1.0317	0.14498
337.713	1.01385	0.13921
338.674	0.99449	0.13383
339.635	0.97324	0.12854
340.596	0.95103	0.12305
341.557	0.92633	0.11777
342.517	0.90145	0.11263
343.477	0.87549	0.10803
344.438	0.8485	0.10338
345.398	0.82057	0.09869
346.358	0.79208	0.09437
347.317	0.76263	0.09045
348.277	0.73297	0.08658
349.236	0.70521	0.08288
350.196	0.67665	0.07936
351.155	0.64601	0.076
352.114	0.61622	0.07284
353.073	0.58772	0.06988
354.032	0.5582	0.06716
354.99	0.52904	0.06435
355.949	0.5004	0.06176
356.907	0.47297	0.05938
357.865	0.44539	0.05707
358.823	0.41857	0.05472
359.781	0.3916	0.05249
360.739	0.36452	0.0503
361.697	0.33827	0.04827
362.654	0.31263	0.0464
363.611	0.28764	0.04472
364.568	0.26435	0.04336
365.525	0.24229	0.04206
366.482	0.22197	0.04109
367.439	0.20248	0.04015
368.396	0.18433	0.03948
369.352	0.16816	0.03883
370.308	0.15283	0.03845
371.264	0.13899	0.03835
372.22	0.12664	0.03866
373.176	0.11581	0.03861
374.132	0.10646	0.03885
375.087	0.09783	0.03948
376.043	0.09079	0.04002
376.998	0.08454	0.04074
377.953	0.07921	0.04166
378.908	0.07474	0.04271
379.863	0.07112	0.04407
380.817	0.06814	0.04559
381.772	0.06567	0.047
382.726	0.06385	0.04872
383.68	0.0624	0.05048
384.634	0.06135	0.05225
385.588	0.06093	0.05416
386.541	0.06079	0.05629
387.495	0.06075	0.05841
388.449	0.06096	0.06064
389.402	0.06138	0.06299
390.355	0.06204	0.06541
391.308	0.06286	0.06792
392.26	0.06378	0.07055
393.213	0.06463	0.07315
394.166	0.0657	0.07572
395.118	0.06664	0.07832
396.07	0.06784	0.08103
397.022	0.06923	0.08383
397.974	0.07049	0.0866
398.926	0.07166	0.08926
399.877	0.07288	0.09195
400.829	0.07434	0.09481
401.78	0.07574	0.0975
402.731	0.07711	0.10028
403.682	0.07834	0.10293
404.633	0.07965	0.10567
405.584	0.08103	0.10832
406.534	0.08233	0.1109
407.484	0.08368	0.11343
408.435	0.0849	0.11583
409.385	0.08602	0.11803
410.334	0.08714	0.12025
411.284	0.08818	0.12234
412.234	0.08914	0.12423
413.183	0.09012	0.12611
414.132	0.09097	0.1278
415.082	0.09177	0.12939
416.03	0.09247	0.13086
416.979	0.09308	0.13231
417.928	0.09359	0.13349
418.876	0.09401	0.13464
419.825	0.09429	0.13555
420.773	0.09455	0.13642
421.721	0.09477	0.1371
422.669	0.09491	0.13767
423.616	0.09507	0.13808
424.564	0.09528	0.13843
425.511	0.09534	0.13864
426.458	0.09533	0.13859
427.405	0.09528	0.13852
428.352	0.09504	0.13815
429.299	0.09468	0.13763
430.246	0.09437	0.13701
431.192	0.09402	0.13639
432.138	0.09362	0.13561
433.084	0.09312	0.13465
434.03	0.0924	0.1335
434.976	0.09159	0.13228
435.922	0.0908	0.13088
436.867	0.09008	0.12942
437.813	0.08913	0.12782
438.758	0.08807	0.12618
439.703	0.08693	0.12445
440.648	0.08577	0.12273
441.592	0.08466	0.12085
442.537	0.08354	0.11898
443.481	0.08239	0.11714
444.425	0.08115	0.11514
445.369	0.07988	0.1131
446.313	0.07861	0.11107
447.257	0.07726	0.10896
448.2	0.07598	0.10685
449.144	0.07475	0.10472
450.087	0.07348	0.10256
451.03	0.07225	0.10039
451.973	0.07095	0.09824
452.916	0.06963	0.09606
453.858	0.06824	0.09377
454.801	0.06676	0.09158
455.743	0.06535	0.08935
456.685	0.06392	0.08716
457.627	0.06254	0.08497
458.569	0.06105	0.08265
459.51	0.05977	0.08053
460.452	0.05843	0.07838
461.393	0.05704	0.07622
462.334	0.05564	0.07403
463.275	0.05428	0.07185
464.216	0.05291	0.06969
465.157	0.05155	0.06764
466.097	0.05025	0.06569
467.037	0.04896	0.06377
467.978	0.0477	0.06183
468.918	0.04639	0.05995
469.857	0.04513	0.05811
470.797	0.04389	0.0563
471.736	0.04268	0.0545
472.676	0.0415	0.05271
473.615	0.04023	0.05094
474.554	0.03903	0.04923
475.493	0.03783	0.04754
476.431	0.03672	0.046
477.37	0.0356	0.04443
478.308	0.03459	0.04304
479.246	0.03358	0.04165
480.184	0.03257	0.04016
481.122	0.03164	0.03879
482.06	0.03077	0.03755
482.997	0.02998	0.03635
483.935	0.02912	0.03508
484.872	0.02839	0.03392
485.809	0.02773	0.03287
486.746	0.0271	0.03178
487.682	0.02638	0.03078
488.619	0.0257	0.02975
489.555	0.02492	0.02877
490.491	0.02409	0.02791
491.427	0.02339	0.02706
492.363	0.02269	0.02627
493.299	0.022	0.02543
494.234	0.02121	0.02453
495.17	0.0206	0.02385
496.105	0.0199	0.02308
497.04	0.01922	0.02234
497.974	0.01855	0.02157
498.909	0.01796	0.02082
499.844	0.01734	0.02011
500.778	0.01675	0.01946
501.712	0.01621	0.01886
502.646	0.01577	0.0183
503.58	0.01526	0.01774
504.513	0.01484	0.01724
505.447	0.01449	0.01675
506.38	0.01413	0.01629
507.313	0.01384	0.01581
508.246	0.01355	0.01543
509.179	0.01328	0.01506
510.111	0.01304	0.01469
511.044	0.01278	0.01429
511.976	0.01261	0.01398
512.908	0.0123	0.01365
513.84	0.01208	0.0134
514.772	0.01182	0.01308
515.704	0.01157	0.01281
516.635	0.01137	0.0126
517.566	0.01115	0.01235
518.497	0.01094	0.01212
519.428	0.01069	0.01188
520.359	0.01051	0.01171
521.289	0.01031	0.01151
522.22	0.01015	0.0113
523.15	0.00999	0.01115
524.08	0.00979	0.01092
525.01	0.00955	0.01071
525.939	0.00935	0.01055
526.869	0.00919	0.01041
527.798	0.00903	0.01028
528.727	0.00887	0.01011
529.656	0.00868	0.00995
530.585	0.00853	0.00982
531.514	0.00842	0.00969
532.442	0.00831	0.00956
533.371	0.00816	0.00945
534.299	0.00804	0.00934
535.227	0.00785	0.00915
536.154	0.00769	0.00905
537.082	0.00759	0.00898
538.009	0.00747	0.00888
538.937	0.00728	0.00876
539.864	0.0072	0.00872
540.791	0.00711	0.00864
541.717	0.00695	0.00859
542.644	0.00684	0.0085
543.57	0.00672	0.00851
544.496	0.00661	0.00847
545.422	0.00657	0.00843
546.348	0.00654	0.00839
547.274	0.00654	0.0084
548.199	0.00649	0.00838
549.125	0.00647	0.00836
550.05	0.00643	0.00836
550.975	0.00639	0.00837
551.899	0.00639	0.00836
552.824	0.00635	0.00833
553.749	0.00635	0.00834
554.673	0.00639	0.00838
555.597	0.00641	0.00839
556.521	0.00642	0.00838
557.444	0.00645	0.00843
558.368	0.00649	0.00845
559.291	0.00644	0.00842
560.214	0.0064	0.00841
561.137	0.0064	0.00844
562.06	0.00637	0.00843
562.983	0.00632	0.00843
563.905	0.00628	0.0084
564.827	0.00623	0.00839
565.75	0.00621	0.00841
566.672	0.00616	0.00841
567.593	0.00605	0.00836
568.515	0.00597	0.00834
569.436	0.0059	0.00828
570.357	0.00579	0.0082
571.278	0.00571	0.00819
572.199	0.00565	0.00816
573.12	0.00556	0.00811
574.04	0.00549	0.00807
574.961	0.00541	0.00804
575.881	0.00532	0.00796
576.801	0.00525	0.00792
577.72	0.00518	0.00786
578.64	0.00516	0.00786
579.559	0.0052	0.00787
580.479	0.0053	0.00789
581.398	0.00534	0.00789
582.316	0.00537	0.0079
583.235	0.00542	0.00792
584.153	0.00547	0.00795
585.072	0.00552	0.008
585.99	0.00559	0.00804
586.908	0.0057	0.00812
587.825	0.00583	0.00823
588.743	0.00595	0.00832
589.66	0.00603	0.00838
590.577	0.00609	0.00842
591.495	0.00616	0.00847
592.411	0.00621	0.0085
593.328	0.00626	0.00851
594.244	0.00627	0.00847
595.161	0.00631	0.00848
596.077	0.00633	0.00847
596.993	0.00634	0.00843
597.908	0.00635	0.00839
598.824	0.00635	0.00836
599.739	0.00638	0.00835
600.654	0.00639	0.00833
601.569	0.00632	0.00825
602.484	0.0063	0.00817
603.399	0.00632	0.00814
604.313	0.00633	0.00808
605.227	0.00633	0.00801
606.141	0.00636	0.00799
607.055	0.0064	0.00799
607.969	0.00641	0.00796
608.882	0.00642	0.00791
609.796	0.00639	0.00785
610.709	0.00638	0.00783
611.622	0.00638	0.00781
612.534	0.00635	0.0078
613.447	0.0064	0.00783
614.359	0.00644	0.00785
615.271	0.0065	0.00785
616.183	0.00647	0.00782
617.095	0.00644	0.00779
618.007	0.00641	0.00775
618.918	0.00639	0.00772
619.83	0.0064	0.00771
620.74	0.00645	0.00768
621.651	0.00652	0.00769
622.562	0.0066	0.00771
623.472	0.00661	0.00769
624.383	0.0066	0.00765
625.293	0.00666	0.00766
626.203	0.0067	0.00766
627.112	0.00676	0.00767
628.022	0.00683	0.00767
628.931	0.00686	0.00763
629.841	0.00691	0.00766
630.75	0.00694	0.00766
631.658	0.00702	0.00772
632.567	0.00709	0.00774
633.475	0.00717	0.00775
634.383	0.00724	0.00775
635.291	0.00728	0.00777
636.199	0.00731	0.00779
637.107	0.00736	0.00782
638.014	0.0074	0.00785
638.922	0.00745	0.00788
639.829	0.00751	0.0079
640.735	0.00758	0.00794
641.642	0.00765	0.00797
642.549	0.00771	0.00796
643.455	0.00779	0.00794
644.361	0.00783	0.00794
645.267	0.00789	0.00793
646.173	0.00794	0.00789
647.078	0.00801	0.00788
647.983	0.00808	0.00785
648.889	0.00811	0.00783
649.793	0.0082	0.00782
650.698	0.00821	0.00777
651.603	0.00822	0.00773
652.507	0.00822	0.00771
653.411	0.00825	0.00772
654.315	0.00828	0.00771
655.219	0.00832	0.0077
656.122	0.00832	0.00768
657.026	0.00833	0.0077
657.929	0.00831	0.00768
658.832	0.00831	0.00768
659.735	0.00833	0.00771
660.637	0.00831	0.0077
661.54	0.00831	0.00773
662.442	0.00828	0.00774
663.344	0.00824	0.00773
664.246	0.00822	0.00778
665.148	0.0082	0.00781
666.049	0.00821	0.00788
666.95	0.00822	0.00788
667.851	0.00822	0.00785
668.752	0.0082	0.00784
669.653	0.00817	0.00784
670.553	0.00819	0.00784
671.453	0.00818	0.00783
672.353	0.00817	0.00782
673.253	0.00816	0.00781
674.153	0.00812	0.00781
675.052	0.00811	0.00783
675.952	0.0081	0.00783
676.851	0.00807	0.00781
677.75	0.00806	0.00782
678.648	0.00806	0.00783
679.547	0.00808	0.00784
680.445	0.0081	0.00787
681.343	0.00808	0.00786
682.241	0.00808	0.00784
683.139	0.00808	0.00784
684.036	0.00809	0.00782
684.933	0.00806	0.00782
685.83	0.00804	0.00783
686.727	0.00806	0.00787
687.624	0.00808	0.00789
688.52	0.00808	0.00788
689.417	0.00808	0.0079
690.313	0.00808	0.00791
691.209	0.0081	0.00795
692.104	0.00811	0.00795
693	0.00813	0.00796
693.895	0.00813	0.00799
694.79	0.00812	0.00798
695.685	0.00812	0.00799
696.58	0.00812	0.00799
697.474	0.0081	0.00799
698.369	0.0081	0.00798
699.263	0.0081	0.00798
700.156	0.00811	0.008
701.05	0.00813	0.00801
701.944	0.0081	0.00799
702.837	0.0081	0.00799
703.73	0.0081	0.00799
704.623	0.00813	0.008
705.515	0.00813	0.00797
706.408	0.00813	0.00797
707.3	0.00811	0.00795
708.192	0.0081	0.00798
709.084	0.0081	0.00799
709.976	0.00807	0.00797
710.867	0.00807	0.00798
711.758	0.00809	0.00802
712.649	0.00809	0.00804
713.54	0.0081	0.00805
714.431	0.00809	0.00807
715.321	0.00807	0.00806
716.212	0.00809	0.00807
717.101	0.00806	0.00806
717.991	0.00805	0.00806
718.881	0.00805	0.00808
719.77	0.00807	0.00812
720.659	0.0081	0.00814
721.548	0.00812	0.00815
722.437	0.00809	0.00812
723.326	0.00806	0.0081
724.214	0.00805	0.00811
725.102	0.00805	0.00812
725.99	0.00804	0.00812
726.878	0.00804	0.00813
727.766	0.00801	0.00814
728.653	0.00798	0.00814
729.54	0.00792	0.00815
730.427	0.00788	0.00815
731.314	0.00782	0.00812
732.2	0.0078	0.00811
733.087	0.00775	0.00811
733.973	0.00774	0.00815
734.859	0.00773	0.00818
735.744	0.00772	0.00821
736.63	0.00772	0.00824
737.515	0.00771	0.00826
738.4	0.00772	0.00829
739.285	0.00774	0.00831
740.17	0.00774	0.00833
741.054	0.00775	0.00835
741.938	0.00781	0.00841
742.822	0.00784	0.00842
743.706	0.00789	0.00845
744.59	0.00796	0.00849
745.473	0.00801	0.00852
746.356	0.00801	0.00851
747.239	0.008	0.0085
748.122	0.00799	0.00849
749.005	0.00798	0.00846

## Sheet: Fig. 3
Fig. 3D						Fig. 3E
PapRS#0		PapRS#34					Median fluorescenc intensity (n = 100,000)
Fluorescence (bin start)	# of events	Fluorescence (bin start)	# of events				PapRS#0		PapRS#34
-132.617	1521	-1622.43	1			c(Baf) [µM]	Meas. 1	Meas. 2	Meas. 1	Meas. 2
-132.263	0	-1619.38	0			0	339	371	561	470
-131.909	0	-1616.33	0			10	1798	2185	21975	17045
-131.556	1	-1613.29	0			30	4133	5007	36372	23316
-131.204	0	-1610.26	0			100	9218	10747	40054	23151
-130.852	0	-1607.23	0			300	14516	18200	39573	26956
-130.501	0	-1604.21	0			1000	19622	22662	40442	27215
-130.15	1	-1601.19	0
-129.799	0	-1598.18	0
-129.449	0	-1595.18	0
-129.1	0	-1592.18	0
-128.751	1	-1589.18	0
-128.402	0	-1586.19	0
-128.054	0	-1583.21	0
-127.706	0	-1580.23	0
-127.359	0	-1577.26	0
-127.013	1	-1574.3	0
-126.666	0	-1571.34	0
-126.321	0	-1568.38	0
-125.975	0	-1565.43	0
-125.631	0	-1562.49	0
-125.286	0	-1559.55	0
-124.943	0	-1556.62	0
-124.599	0	-1553.69	0
-124.256	2	-1550.77	0
-123.914	0	-1547.85	0
-123.572	0	-1544.94	0
-123.23	0	-1542.03	0
-122.889	0	-1539.13	0
-122.548	1	-1536.24	0
-122.208	0	-1533.35	0
-121.868	0	-1530.46	0
-121.529	0	-1527.58	1
-121.19	1	-1524.71	0
-120.851	0	-1521.84	0
-120.513	0	-1518.98	0
-120.176	0	-1516.12	0
-119.839	0	-1513.26	0
-119.502	0	-1510.42	0
-119.166	0	-1507.57	0
-118.83	0	-1504.74	0
-118.495	0	-1501.9	0
-118.16	1	-1499.08	0
-117.825	0	-1496.26	0
-117.491	0	-1493.44	0
-117.157	0	-1490.63	1
-116.824	2	-1487.82	0
-116.491	0	-1485.02	0
-116.159	0	-1482.22	0
-115.827	0	-1479.43	0
-115.495	0	-1476.65	0
-115.164	1	-1473.86	0
-114.833	0	-1471.09	1
-114.503	0	-1468.32	0
-114.173	0	-1465.55	0
-113.844	0	-1462.79	1
-113.514	0	-1460.03	0
-113.186	0	-1457.28	0
-112.857	0	-1454.54	0
-112.53	0	-1451.79	0
-112.202	1	-1449.06	0
-111.875	0	-1446.33	0
-111.548	0	-1443.6	0
-111.222	0	-1440.88	0
-110.896	0	-1438.16	0
-110.571	1	-1435.45	0
-110.246	0	-1432.74	0
-109.921	0	-1430.04	0
-109.597	0	-1427.34	0
-109.273	2	-1424.65	0
-108.949	0	-1421.96	0
-108.626	0	-1419.28	0
-108.303	0	-1416.6	0
-107.981	0	-1413.93	0
-107.659	1	-1411.26	0
-107.338	0	-1408.59	0
-107.016	0	-1405.93	0
-106.696	0	-1403.28	0
-106.375	0	-1400.63	0
-106.055	2	-1397.98	0
-105.735	0	-1395.34	0
-105.416	0	-1392.71	0
-105.097	0	-1390.07	0
-104.778	0	-1387.45	0
-104.46	0	-1384.83	0
-104.142	0	-1382.21	0
-103.825	0	-1379.59	0
-103.508	0	-1376.99	0
-103.191	0	-1374.38	0
-102.875	0	-1371.78	0
-102.559	0	-1369.19	0
-102.243	0	-1366.6	0
-101.928	0	-1364.01	0
-101.613	1	-1361.43	0
-101.298	0	-1358.85	0
-100.984	0	-1356.28	0
-100.67	0	-1353.71	0
-100.357	2	-1351.15	0
-100.044	0	-1348.59	1
-99.7307	0	-1346.04	0
-99.4182	0	-1343.49	0
-99.1061	0	-1340.94	0
-98.7943	1	-1338.4	0
-98.4829	0	-1335.86	0
-98.1718	0	-1333.33	0
-97.8611	0	-1330.8	0
-97.5506	0	-1328.28	0
-97.2406	2	-1325.76	0
-96.9309	0	-1323.24	0
-96.6215	0	-1320.73	0
-96.3124	0	-1318.22	0
-96.0037	0	-1315.72	0
-95.6953	2	-1313.22	0
-95.3872	0	-1310.73	0
-95.0795	0	-1308.24	0
-94.7721	0	-1305.75	0
-94.465	0	-1303.27	0
-94.1583	4	-1300.8	0
-93.8518	0	-1298.32	0
-93.5457	0	-1295.85	0
-93.24	0	-1293.39	0
-92.9345	0	-1290.93	0
-92.6294	1	-1288.47	0
-92.3245	0	-1286.02	0
-92.02	0	-1283.57	0
-91.7159	0	-1281.13	0
-91.412	1	-1278.69	0
-91.1084	0	-1276.25	0
-90.8052	0	-1273.82	0
-90.5022	0	-1271.39	0
-90.1996	0	-1268.97	0
-89.8973	2	-1266.55	0
-89.5953	0	-1264.14	0
-89.2936	0	-1261.73	0
-88.9922	0	-1259.32	0
-88.6911	0	-1256.92	0
-88.3903	3	-1254.52	0
-88.0898	0	-1252.12	0
-87.7896	0	-1249.73	0
-87.4897	0	-1247.34	1
-87.1901	0	-1244.96	0
-86.8908	1	-1242.58	1
-86.5918	0	-1240.2	0
-86.2931	0	-1237.83	0
-85.9947	0	-1235.46	0
-85.6965	0	-1233.1	0
-85.3987	3	-1230.74	0
-85.1012	0	-1228.38	0
-84.8039	0	-1226.03	0
-84.5069	0	-1223.68	0
-84.2102	0	-1221.34	0
-83.9138	2	-1219	1
-83.6177	0	-1216.66	0
-83.3218	0	-1214.33	0
-83.0263	0	-1212	0
-82.731	0	-1209.67	0
-82.436	1	-1207.35	0
-82.1412	0	-1205.03	0
-81.8468	0	-1202.72	0
-81.5526	0	-1200.41	0
-81.2587	0	-1198.1	0
-80.9651	0	-1195.8	1
-80.6717	1	-1193.5	0
-80.3786	0	-1191.21	0
-80.0858	0	-1188.91	0
-79.7932	0	-1186.63	0
-79.5009	0	-1184.34	0
-79.2089	0	-1182.06	0
-78.9171	0	-1179.78	0
-78.6256	0	-1177.51	0
-78.3344	0	-1175.24	0
-78.0434	0	-1172.97	0
-77.7527	2	-1170.71	0
-77.4622	0	-1168.45	0
-77.172	0	-1166.2	0
-76.8821	0	-1163.94	0
-76.5924	0	-1161.7	0
-76.3029	2	-1159.45	0
-76.0138	0	-1157.21	0
-75.7248	0	-1154.97	0
-75.4361	0	-1152.74	0
-75.1477	0	-1150.51	0
-74.8595	1	-1148.28	0
-74.5716	0	-1146.06	0
-74.2839	0	-1143.84	0
-73.9964	0	-1141.62	1
-73.7092	0	-1139.41	1
-73.4222	2	-1137.2	1
-73.1355	0	-1134.99	0
-72.849	0	-1132.79	0
-72.5628	0	-1130.59	1
-72.2768	0	-1128.39	0
-71.991	0	-1126.2	1
-71.7054	1	-1124.01	1
-71.4201	0	-1121.82	0
-71.1351	0	-1119.64	0
-70.8502	0	-1117.46	1
-70.5656	0	-1115.29	0
-70.2813	1	-1113.12	0
-69.9971	0	-1110.95	0
-69.7132	0	-1108.78	1
-69.4295	0	-1106.62	0
-69.146	0	-1104.46	0
-68.8628	3	-1102.3	0
-68.5798	0	-1100.15	0
-68.297	0	-1098	0
-68.0144	0	-1095.86	1
-67.732	0	-1093.71	0
-67.4499	0	-1091.57	1
-67.168	0	-1089.44	0
-66.8863	0	-1087.31	0
-66.6048	0	-1085.18	0
-66.3236	0	-1083.05	1
-66.0425	0	-1080.93	0
-65.7617	1	-1078.81	1
-65.481	0	-1076.69	0
-65.2006	0	-1074.58	1
-64.9204	0	-1072.47	0
-64.6404	0	-1070.36	0
-64.3606	2	-1068.26	0
-64.081	0	-1066.15	0
-63.8016	0	-1064.06	0
-63.5225	0	-1061.96	1
-63.2435	0	-1059.87	0
-62.9647	1	-1057.78	1
-62.6862	0	-1055.7	1
-62.4078	0	-1053.61	0
-62.1296	0	-1051.54	1
-61.8517	0	-1049.46	0
-61.5739	0	-1047.39	1
-61.2963	1	-1045.32	1
-61.0189	0	-1043.25	1
-60.7418	0	-1041.19	2
-60.4648	0	-1039.12	1
-60.188	0	-1037.07	1
-59.9113	4	-1035.01	0
-59.6349	0	-1032.96	0
-59.3587	0	-1030.91	1
-59.0827	0	-1028.87	0
-58.8068	0	-1026.82	1
-58.5311	0	-1024.78	1
-58.2557	1	-1022.75	0
-57.9804	0	-1020.71	0
-57.7052	0	-1018.68	0
-57.4303	0	-1016.65	1
-57.1556	0	-1014.63	0
-56.881	1	-1012.61	1
-56.6066	0	-1010.59	0
-56.3324	0	-1008.57	0
-56.0583	0	-1006.56	1
-55.7845	0	-1004.55	2
-55.5108	2	-1002.54	0
-55.2373	0	-1000.54	2
-54.9639	0	-998.533	1
-54.6908	0	-996.534	0
-54.4178	0	-994.538	1
-54.1449	0	-992.544	1
-53.8723	1	-990.554	0
-53.5998	0	-988.566	0
-53.3275	0	-986.581	2
-53.0553	0	-984.599	1
-52.7833	0	-982.62	1
-52.5115	2	-980.643	1
-52.2399	0	-978.669	0
-51.9684	0	-976.698	1
-51.697	0	-974.73	2
-51.4259	0	-972.765	0
-51.1548	0	-970.802	2
-50.884	1	-968.842	1
-50.6133	0	-966.885	1
-50.3427	0	-964.93	0
-50.0724	0	-962.978	0
-49.8021	0	-961.029	0
-49.532	2	-959.083	1
-49.2621	0	-957.139	0
-48.9923	0	-955.198	0
-48.7227	0	-953.259	2
-48.4533	0	-951.324	0
-48.1839	0	-949.391	4
-47.9148	6	-947.46	0
-47.6457	0	-945.533	1
-47.3769	0	-943.607	3
-47.1081	0	-941.685	1
-46.8395	0	-939.765	1
-46.5711	1	-937.848	1
-46.3028	0	-935.933	0
-46.0346	0	-934.021	3
-45.7666	0	-932.111	2
-45.4987	0	-930.205	3
-45.231	0	-928.3	0
-44.9634	4	-926.398	0
-44.6959	0	-924.499	2
-44.4286	0	-922.603	2
-44.1614	0	-920.708	1
-43.8943	0	-918.817	0
-43.6274	0	-916.928	2
-43.3606	0	-915.041	2
-43.0939	0	-913.157	1
-42.8274	0	-911.276	3
-42.561	0	-909.397	1
-42.2947	0	-907.52	0
-42.0286	0	-905.646	0
-41.7626	0	-903.774	2
-41.4967	0	-901.905	0
-41.2309	0	-900.039	0
-40.9653	0	-898.174	1
-40.6998	0	-896.313	1
-40.4344	1	-894.453	1
-40.1691	0	-892.596	1
-39.904	0	-890.742	0
-39.6389	0	-888.89	2
-39.374	0	-887.04	0
-39.1092	0	-885.193	2
-38.8446	1	-883.348	1
-38.58	0	-881.506	0
-38.3156	0	-879.666	2
-38.0512	0	-877.828	0
-37.787	0	-875.993	1
-37.5229	1	-874.16	3
-37.2589	0	-872.329	0
-36.995	0	-870.501	0
-36.7313	0	-868.675	0
-36.4676	0	-866.851	0
-36.2041	0	-865.03	0
-35.9406	1	-863.211	0
-35.6773	0	-861.394	0
-35.4141	0	-859.579	0
-35.151	0	-857.767	2
-34.8879	0	-855.958	1
-34.625	0	-854.15	1
-34.3622	1	-852.345	1
-34.0995	0	-850.542	2
-33.8369	0	-848.741	1
-33.5744	0	-846.942	0
-33.312	0	-845.146	1
-33.0497	1	-843.352	0
-32.7875	0	-841.56	1
-32.5253	0	-839.771	0
-32.2633	0	-837.984	0
-32.0014	0	-836.198	0
-31.7396	0	-834.415	0
-31.4778	2	-832.635	1
-31.2162	0	-830.856	0
-30.9546	0	-829.08	0
-30.6932	0	-827.306	0
-30.4318	0	-825.534	1
-30.1705	0	-823.764	1
-29.9093	2	-821.996	0
-29.6482	0	-820.231	0
-29.3872	0	-818.467	0
-29.1263	0	-816.706	0
-28.8654	0	-814.947	1
-28.6047	1	-813.19	0
-28.344	0	-811.435	0
-28.0834	0	-809.682	0
-27.8229	0	-807.931	0
-27.5624	0	-806.183	1
-27.3021	0	-804.436	0
-27.0418	1	-802.692	0
-26.7816	0	-800.949	1
-26.5215	0	-799.209	0
-26.2615	0	-797.471	0
-26.0015	0	-795.735	0
-25.7416	0	-794.001	1
-25.4818	3	-792.269	0
-25.2221	0	-790.539	0
-24.9624	0	-788.811	0
-24.7028	0	-787.085	0
-24.4433	0	-785.361	0
-24.1838	0	-783.639	1
-23.9244	1	-781.919	1
-23.6651	0	-780.201	1
-23.4059	0	-778.485	1
-23.1467	0	-776.771	0
-22.8876	0	-775.059	2
-22.6285	0	-773.349	1
-22.3695	0	-771.641	0
-22.1106	0	-769.935	0
-21.8518	0	-768.231	0
-21.593	0	-766.529	0
-21.3342	0	-764.829	0
-21.0756	1	-763.13	3
-20.817	0	-761.434	2
-20.5584	0	-759.74	0
-20.2999	0	-758.047	0
-20.0415	0	-756.357	1
-19.7831	0	-754.668	0
-19.5248	1	-752.981	1
-19.2665	0	-751.296	2
-19.0083	0	-749.613	0
-18.7502	0	-747.932	0
-18.4921	0	-746.253	0
-18.234	0	-744.575	0
-17.976	1	-742.9	0
-17.7181	0	-741.226	1
-17.4602	0	-739.555	3
-17.2023	0	-737.885	0
-16.9445	0	-736.216	1
-16.6868	1	-734.55	0
-16.4291	0	-732.886	0
-16.1714	0	-731.223	1
-15.9138	0	-729.562	0
-15.6562	0	-727.903	0
-15.3987	0	-726.246	0
-15.1412	1	-724.591	1
-14.8838	0	-722.937	0
-14.6264	0	-721.285	0
-14.369	0	-719.635	1
-14.1117	0	-717.987	0
-13.8545	0	-716.341	0
-13.5972	3	-714.696	1
-13.34	0	-713.053	1
-13.0829	0	-711.412	0
-12.8257	0	-709.772	0
-12.5687	0	-708.135	0
-12.3116	0	-706.499	0
-12.0546	2	-704.864	0
-11.7976	0	-703.232	1
-11.5406	0	-701.601	0
-11.2837	0	-699.972	2
-11.0268	0	-698.345	0
-10.77	0	-696.719	1
-10.5132	2	-695.095	0
-10.2564	0	-693.473	0
-9.99958	0	-691.852	0
-9.74284	0	-690.233	0
-9.48612	0	-688.616	0
-9.22944	0	-687	1
-8.97277	0	-685.386	0
-8.71613	0	-683.774	0
-8.45952	0	-682.163	0
-8.20292	0	-680.554	0
-7.94636	0	-678.947	0
-7.68981	0	-677.341	0
-7.43328	0	-675.737	0
-7.17678	0	-674.135	0
-6.92029	0	-672.534	1
-6.66382	0	-670.935	0
-6.40737	0	-669.337	0
-6.15094	1	-667.741	0
-5.89453	0	-666.147	0
-5.63813	0	-664.554	1
-5.38175	0	-662.962	0
-5.12538	0	-661.373	0
-4.86902	0	-659.785	0
-4.61268	1	-658.198	0
-4.35635	0	-656.613	1
-4.10004	0	-655.03	0
-3.84373	0	-653.448	0
-3.58743	0	-651.868	0
-3.33115	0	-650.289	0
-3.07487	0	-648.712	1
-2.8186	0	-647.136	0
-2.56234	0	-645.562	0
-2.30609	0	-643.989	1
-2.04984	0	-642.418	0
-1.7936	0	-640.849	0
-1.53736	0	-639.281	1
-1.28113	0	-637.714	0
-1.0249	0	-636.149	0
-0.768672	0	-634.585	0
-0.512447	0	-633.023	0
-0.256223	0	-631.463	1
0	0	-629.903	0
0.256223	0	-628.346	0
0.512447	0	-626.79	0
0.768672	0	-625.235	0
1.0249	0	-623.681	1
1.28113	0	-622.13	0
1.53736	0	-620.579	0
1.7936	0	-619.03	0
2.04984	0	-617.483	1
2.30609	0	-615.937	0
2.56234	0	-614.392	0
2.8186	1	-612.849	1
3.07487	0	-611.307	0
3.33115	0	-609.766	0
3.58743	0	-608.227	1
3.84373	0	-606.69	0
4.10004	0	-605.154	0
4.35635	3	-603.619	1
4.61268	0	-602.085	1
4.86902	0	-600.553	0
5.12538	0	-599.023	1
5.38175	0	-597.493	0
5.63813	0	-595.965	0
5.89453	1	-594.439	0
6.15094	0	-592.914	0
6.40737	0	-591.39	1
6.66382	0	-589.867	1
6.92029	0	-588.346	0
7.17678	0	-586.826	1
7.43328	2	-585.308	0
7.68981	0	-583.79	0
7.94636	0	-582.275	0
8.20292	0	-580.76	1
8.45952	0	-579.247	0
8.71613	1	-577.735	0
8.97277	0	-576.224	1
9.22944	0	-574.715	0
9.48612	0	-573.207	0
9.74284	0	-571.7	0
9.99958	0	-570.195	0
10.2564	1	-568.691	0
10.5132	0	-567.188	2
10.77	0	-565.686	0
11.0268	0	-564.186	2
11.2837	0	-562.687	0
11.5406	0	-561.189	0
11.7976	1	-559.692	0
12.0546	0	-558.197	1
12.3116	0	-556.703	1
12.5687	0	-555.21	0
12.8257	0	-553.718	0
13.0829	0	-552.228	0
13.34	3	-550.739	1
13.5972	0	-549.251	0
13.8545	0	-547.764	0
14.1117	0	-546.279	0
14.369	0	-544.795	0
14.6264	0	-543.311	1
14.8838	1	-541.83	1
15.1412	0	-540.349	0
15.3987	0	-538.869	2
15.6562	0	-537.391	0
15.9138	0	-535.914	0
16.1714	0	-534.438	2
16.4291	2	-532.963	0
16.6868	0	-531.49	1
16.9445	0	-530.017	0
17.2023	0	-528.546	1
17.4602	0	-527.076	0
17.7181	2	-525.607	0
17.976	0	-524.139	1
18.234	0	-522.672	0
18.4921	0	-521.207	0
18.7502	0	-519.742	0
19.0083	0	-518.279	1
19.2665	2	-516.817	0
19.5248	0	-515.356	1
19.7831	0	-513.896	1
20.0415	0	-512.437	0
20.2999	0	-510.979	0
20.5584	0	-509.523	1
20.817	1	-508.067	0
21.0756	0	-506.613	0
21.3342	0	-505.159	0
21.593	0	-503.707	0
21.8518	0	-502.256	0
22.1106	0	-500.806	0
22.3695	2	-499.357	0
22.6285	0	-497.909	0
22.8876	0	-496.462	1
23.1467	0	-495.016	1
23.4059	0	-493.572	1
23.6651	0	-492.128	1
23.9244	0	-490.685	1
24.1838	0	-489.244	0
24.4433	0	-487.803	2
24.7028	0	-486.364	0
24.9624	0	-484.925	0
25.2221	0	-483.488	0
25.4818	0	-482.051	0
25.7416	0	-480.616	0
26.0015	0	-479.181	0
26.2615	0	-477.748	0
26.5215	0	-476.316	0
26.7816	3	-474.884	1
27.0418	0	-473.454	0
27.3021	0	-472.025	0
27.5624	0	-470.596	0
27.8229	0	-469.169	1
28.0834	0	-467.742	0
28.344	3	-466.317	1
28.6047	0	-464.892	0
28.8654	0	-463.469	1
29.1263	0	-462.046	0
29.3872	0	-460.625	2
29.6482	2	-459.204	0
29.9093	0	-457.785	0
30.1705	0	-456.366	0
30.4318	0	-454.948	0
30.6932	0	-453.531	0
30.9546	0	-452.116	1
31.2162	1	-450.701	2
31.4778	0	-449.287	0
31.7396	0	-447.874	0
32.0014	0	-446.462	0
32.2633	0	-445.05	0
32.5253	0	-443.64	0
32.7875	1	-442.231	1
33.0497	0	-440.822	0
33.312	0	-439.415	2
33.5744	0	-438.008	0
33.8369	0	-436.602	0
34.0995	0	-435.197	1
34.3622	0	-433.794	1
34.625	0	-432.39	0
34.8879	0	-430.988	1
35.151	0	-429.587	2
35.4141	0	-428.187	1
35.6773	6	-426.787	0
35.9406	0	-425.388	1
36.2041	0	-423.99	1
36.4676	0	-422.593	0
36.7313	0	-421.197	0
36.995	0	-419.802	0
37.2589	0	-418.408	1
37.5229	0	-417.014	0
37.787	0	-415.621	0
38.0512	0	-414.23	0
38.3156	0	-412.839	0
38.58	2	-411.448	1
38.8446	0	-410.059	0
39.1092	0	-408.67	0
39.374	0	-407.283	1
39.6389	0	-405.896	0
39.904	0	-404.51	0
40.1691	3	-403.124	2
40.4344	0	-401.74	0
40.6998	0	-400.356	0
40.9653	0	-398.973	3
41.2309	0	-397.591	1
41.4967	0	-396.21	0
41.7626	2	-394.829	0
42.0286	0	-393.45	0
42.2947	0	-392.071	0
42.561	0	-390.693	0
42.8274	0	-389.315	1
43.0939	0	-387.939	0
43.3606	0	-386.563	1
43.6274	0	-385.188	0
43.8943	0	-383.813	1
44.1614	0	-382.44	0
44.4286	0	-381.067	1
44.6959	2	-379.695	0
44.9634	0	-378.324	1
45.231	0	-376.953	0
45.4987	0	-375.583	0
45.7666	0	-374.214	0
46.0346	0	-372.846	0
46.3028	1	-371.478	2
46.5711	0	-370.111	0
46.8395	0	-368.745	0
47.1081	0	-367.38	1
47.3769	0	-366.015	0
47.6457	1	-364.651	0
47.9148	0	-363.288	2
48.1839	0	-361.925	0
48.4533	0	-360.563	2
48.7227	0	-359.202	0
48.9923	0	-357.842	1
49.2621	2	-356.482	0
49.532	0	-355.123	0
49.8021	0	-353.764	1
50.0724	0	-352.406	0
50.3427	0	-351.049	0
50.6133	1	-349.693	0
50.884	0	-348.337	1
51.1548	0	-346.982	2
51.4259	0	-345.628	2
51.697	0	-344.274	2
51.9684	0	-342.921	0
52.2399	3	-341.569	0
52.5115	0	-340.217	0
52.7833	0	-338.866	1
53.0553	0	-337.515	0
53.3275	0	-336.166	0
53.5998	0	-334.816	1
53.8723	0	-333.468	0
54.1449	0	-332.12	1
54.4178	0	-330.773	0
54.6908	0	-329.426	2
54.9639	0	-328.08	1
55.2373	1	-326.735	0
55.5108	0	-325.39	0
55.7845	0	-324.046	1
56.0583	0	-322.702	0
56.3324	0	-321.359	0
56.6066	1	-320.017	0
56.881	0	-318.675	0
57.1556	0	-317.334	0
57.4303	0	-315.994	1
57.7052	0	-314.654	2
57.9804	0	-313.314	0
58.2557	0	-311.976	1
58.5311	0	-310.637	0
58.8068	0	-309.3	0
59.0827	0	-307.963	1
59.3587	0	-306.626	0
59.6349	3	-305.29	0
59.9113	0	-303.955	1
60.188	0	-302.62	0
60.4648	0	-301.286	0
60.7418	0	-299.953	1
61.0189	2	-298.62	0
61.2963	0	-297.287	0
61.5739	0	-295.955	1
61.8517	0	-294.624	2
62.1296	0	-293.293	0
62.4078	0	-291.963	0
62.6862	2	-290.633	0
62.9647	0	-289.304	0
63.2435	0	-287.975	0
63.5225	0	-286.647	0
63.8016	0	-285.319	1
64.081	1	-283.992	0
64.3606	0	-282.665	0
64.6404	0	-281.339	0
64.9204	0	-280.014	0
65.2006	0	-278.689	1
65.481	2	-277.364	1
65.7617	0	-276.04	0
66.0425	0	-274.716	0
66.3236	0	-273.393	1
66.6048	0	-272.071	0
66.8863	0	-270.749	0
67.168	2	-269.427	0
67.4499	0	-268.106	0
67.732	0	-266.786	1
68.0144	0	-265.465	1
68.297	0	-264.146	0
68.5798	0	-262.827	0
68.8628	0	-261.508	1
69.146	0	-260.19	0
69.4295	0	-258.872	0
69.7132	0	-257.555	0
69.9971	0	-256.238	1
70.2813	0	-254.922	1
70.5656	0	-253.606	0
70.8502	0	-252.29	1
71.1351	0	-250.975	0
71.4201	2	-249.661	1
71.7054	0	-248.347	1
71.991	0	-247.033	0
72.2768	0	-245.72	1
72.5628	0	-244.407	1
72.849	0	-243.095	0
73.1355	2	-241.783	1
73.4222	0	-240.471	0
73.7092	0	-239.16	1
73.9964	0	-237.85	0
74.2839	0	-236.54	1
74.5716	0	-235.23	0
74.8595	0	-233.92	0
75.1477	0	-232.611	0
75.4361	0	-231.303	0
75.7248	0	-229.995	0
76.0138	1	-228.687	0
76.3029	0	-227.38	0
76.5924	0	-226.073	0
76.8821	0	-224.766	0
77.172	0	-223.46	0
77.4622	0	-222.154	1
77.7527	0	-220.849	1
78.0434	0	-219.544	0
78.3344	0	-218.239	0
78.6256	0	-216.935	1
78.9171	1	-215.631	0
79.2089	0	-214.328	0
79.5009	0	-213.025	0
79.7932	0	-211.722	1
80.0858	0	-210.42	1
80.3786	4	-209.118	0
80.6717	0	-207.816	0
80.9651	0	-206.515	0
81.2587	0	-205.214	0
81.5526	0	-203.914	2
81.8468	0	-202.613	1
82.1412	3	-201.314	0
82.436	0	-200.014	0
82.731	0	-198.715	0
83.0263	0	-197.416	0
83.3218	0	-196.118	0
83.6177	1	-194.82	1
83.9138	0	-193.522	0
84.2102	0	-192.224	0
84.5069	0	-190.927	0
84.8039	0	-189.63	0
85.1012	0	-188.334	0
85.3987	0	-187.038	0
85.6965	0	-185.742	0
85.9947	0	-184.446	1
86.2931	0	-183.151	1
86.5918	1	-181.856	1
86.8908	0	-180.562	0
87.1901	0	-179.267	0
87.4897	0	-177.973	1
87.7896	0	-176.68	1
88.0898	0	-175.386	1
88.3903	0	-174.093	0
88.6911	0	-172.8	0
88.9922	0	-171.508	2
89.2936	0	-170.216	0
89.5953	1	-168.924	1
89.8973	0	-167.632	0
90.1996	0	-166.341	0
90.5022	0	-165.05	0
90.8052	0	-163.759	1
91.1084	0	-162.468	0
91.412	0	-161.178	1
91.7159	0	-159.888	0
92.02	0	-158.598	0
92.3245	3	-157.309	0
92.6294	0	-156.02	2
92.9345	0	-154.731	0
93.24	0	-153.442	0
93.5457	0	-152.153	1
93.8518	4	-150.865	0
94.1583	0	-149.577	0
94.465	0	-148.29	0
94.7721	0	-147.002	0
95.0795	0	-145.715	1
95.3872	2	-144.428	1
95.6953	0	-143.141	1
96.0037	0	-141.855	0
96.3124	0	-140.569	0
96.6215	0	-139.283	1
96.9309	2	-137.997	0
97.2406	0	-136.711	0
97.5506	0	-135.426	0
97.8611	0	-134.141	1
98.1718	0	-132.856	0
98.4829	3	-131.571	1
98.7943	0	-130.287	0
99.1061	0	-129.003	0
99.4182	0	-127.719	1
99.7307	0	-126.435	0
100.044	0	-125.151	0
100.357	0	-123.868	0
100.67	0	-122.584	1
100.984	0	-121.301	0
101.298	1	-120.019	1
101.613	0	-118.736	0
101.928	0	-117.453	1
102.243	0	-116.171	0
102.559	0	-114.889	0
102.875	1	-113.607	0
103.191	0	-112.326	0
103.508	0	-111.044	0
103.825	0	-109.763	0
104.142	0	-108.482	1
104.46	2	-107.201	1
104.778	0	-105.92	0
105.097	0	-104.639	0
105.416	0	-103.359	1
105.735	0	-102.078	0
106.055	0	-100.798	1
106.375	0	-99.5182	1
106.696	0	-98.2384	1
107.016	0	-96.9587	0
107.338	1	-95.6792	0
107.659	0	-94.3998	1
107.981	0	-93.1206	1
108.303	0	-91.8415	0
108.626	0	-90.5626	1
108.949	0	-89.2838	0
109.273	0	-88.0051	0
109.597	0	-86.7266	0
109.921	0	-85.4483	0
110.246	2	-84.17	0
110.571	0	-82.8919	0
110.896	0	-81.614	1
111.222	0	-80.3361	0
111.548	0	-79.0584	0
111.875	2	-77.7808	1
112.202	0	-76.5034	0
112.53	0	-75.226	3
112.857	0	-73.9488	1
113.186	0	-72.6717	0
113.514	1	-71.3947	0
113.844	0	-70.1178	1
114.173	0	-68.841	0
114.503	0	-67.5643	0
114.833	0	-66.2877	0
115.164	0	-65.0113	0
115.495	0	-63.7349	0
115.827	0	-62.4586	0
116.159	0	-61.1825	1
116.491	0	-59.9064	0
116.824	0	-58.6304	0
117.157	0	-57.3545	1
117.491	0	-56.0787	2
117.825	1	-54.803	0
118.16	0	-53.5273	0
118.495	0	-52.2518	0
118.83	0	-50.9763	0
119.166	0	-49.7009	0
119.502	0	-48.4256	2
119.839	0	-47.1503	0
120.176	0	-45.8752	0
120.513	0	-44.6001	1
120.851	1	-43.325	1
121.19	0	-42.05	1
121.529	0	-40.7751	1
121.868	0	-39.5003	0
122.208	3	-38.2255	0
122.548	0	-36.9508	0
122.889	0	-35.6761	0
123.23	0	-34.4015	0
123.572	0	-33.1269	1
123.914	0	-31.8524	0
124.256	0	-30.5779	1
124.599	0	-29.3035	0
124.943	0	-28.0291	0
125.286	4	-26.7548	0
125.631	0	-25.4805	0
125.975	0	-24.2063	1
126.321	0	-22.932	2
126.666	2	-21.6578	0
127.013	0	-20.3837	0
127.359	0	-19.1096	0
127.706	0	-17.8355	0
128.054	0	-16.5614	0
128.402	1	-15.2874	1
128.751	0	-14.0133	0
129.1	0	-12.7393	1
129.449	0	-11.4653	0
129.799	4	-10.1914	0
130.15	0	-8.91742	0
130.501	0	-7.64348	1
130.852	0	-6.36955	0
131.204	0	-5.09563	1
131.556	0	-3.82172	1
131.909	0	-2.54781	0
132.263	0	-1.2739	0
132.617	0	0	0
132.971	0	1.2739	1
133.326	0	2.54781	1
133.681	0	3.82172	1
134.037	0	5.09563	0
134.394	0	6.36955	0
134.75	0	7.64348	0
135.108	0	8.91742	1
135.466	0	10.1914	0
135.824	2	11.4653	0
136.183	0	12.7393	0
136.543	0	14.0133	0
136.902	0	15.2874	1
137.263	2	16.5614	1
137.624	0	17.8355	1
137.985	0	19.1096	0
138.347	0	20.3837	1
138.71	4	21.6578	0
139.073	0	22.932	0
139.437	0	24.2063	1
139.801	0	25.4805	0
140.165	0	26.7548	0
140.531	0	28.0291	0
140.896	0	29.3035	0
141.263	0	30.5779	0
141.629	1	31.8524	1
141.997	0	33.1269	1
142.365	0	34.4015	0
142.733	0	35.6761	1
143.102	3	36.9508	0
143.471	0	38.2255	2
143.841	0	39.5003	0
144.212	0	40.7751	1
144.583	1	42.05	1
144.955	0	43.325	0
145.327	0	44.6001	1
145.7	0	45.8752	1
146.073	3	47.1503	0
146.447	0	48.4256	0
146.821	0	49.7009	1
147.197	0	50.9763	0
147.572	2	52.2518	0
147.948	0	53.5273	0
148.325	0	54.803	0
148.702	0	56.0787	0
149.08	0	57.3545	0
149.459	0	58.6304	0
149.838	0	59.9064	0
150.217	0	61.1825	0
150.597	3	62.4586	0
150.978	0	63.7349	0
151.359	0	65.0113	0
151.741	0	66.2877	0
152.124	1	67.5643	0
152.507	0	68.841	1
152.891	0	70.1178	0
153.275	0	71.3947	0
153.66	4	72.6717	1
154.045	0	73.9488	0
154.431	0	75.226	0
154.818	0	76.5034	2
155.205	1	77.7808	0
155.593	0	79.0584	1
155.982	0	80.3361	1
156.371	0	81.614	2
156.76	3	82.8919	0
157.151	0	84.17	0
157.542	0	85.4483	0
157.933	0	86.7266	2
158.325	1	88.0051	0
158.718	0	89.2838	1
159.111	0	90.5626	1
159.505	0	91.8415	0
159.9	0	93.1206	0
160.295	0	94.3998	0
160.691	0	95.6792	0
161.088	3	96.9587	0
161.485	0	98.2384	1
161.883	0	99.5182	0
162.281	0	100.798	1
162.68	2	102.078	0
163.08	0	103.359	0
163.48	0	104.639	0
163.881	0	105.92	0
164.283	0	107.201	0
164.685	0	108.482	0
165.088	0	109.763	0
165.491	1	111.044	1
165.896	0	112.326	0
166.301	0	113.607	0
166.706	0	114.889	0
167.112	0	116.171	1
167.519	0	117.453	0
167.927	0	118.736	0
168.335	0	120.019	1
168.744	1	121.301	2
169.153	0	122.584	0
169.563	0	123.868	0
169.974	1	125.151	0
170.386	0	126.435	0
170.798	0	127.719	0
171.211	0	129.003	0
171.625	4	130.287	1
172.039	0	131.571	0
172.454	0	132.856	0
172.869	4	134.141	0
173.286	0	135.426	0
173.703	0	136.711	0
174.121	0	137.997	0
174.539	0	139.283	0
174.958	0	140.569	0
175.378	0	141.855	0
175.798	0	143.141	1
176.22	1	144.428	0
176.642	0	145.715	0
177.064	0	147.002	0
177.488	3	148.29	0
177.912	0	149.577	0
178.336	0	150.865	0
178.762	0	152.153	0
179.188	0	153.442	0
179.615	0	154.731	1
180.043	0	156.02	0
180.471	0	157.309	0
180.9	0	158.598	1
181.33	0	159.888	0
181.761	0	161.178	0
182.192	3	162.468	1
182.624	0	163.759	1
183.057	0	165.05	2
183.491	6	166.341	0
183.925	0	167.632	1
184.36	0	168.924	2
184.796	0	170.216	2
185.232	0	171.508	0
185.67	0	172.8	0
186.108	0	174.093	0
186.546	2	175.386	2
186.986	0	176.68	1
187.426	0	177.973	1
187.867	2	179.267	0
188.309	0	180.562	0
188.752	0	181.856	0
189.195	0	183.151	0
189.639	0	184.446	0
190.084	0	185.742	0
190.53	0	187.038	1
190.977	1	188.334	0
191.424	0	189.63	0
191.872	0	190.927	0
192.321	2	192.224	0
192.771	0	193.522	0
193.221	0	194.82	0
193.672	0	196.118	1
194.124	4	197.416	0
194.577	0	198.715	0
195.031	0	200.014	0
195.485	3	201.314	0
195.94	0	202.613	0
196.396	0	203.914	0
196.853	5	205.214	0
197.311	0	206.515	1
197.77	0	207.816	1
198.229	4	209.118	1
198.689	0	210.42	0
199.15	0	211.722	0
199.612	0	213.025	0
200.074	1	214.328	0
200.538	0	215.631	1
201.002	0	216.935	0
201.467	4	218.239	1
201.933	0	219.544	0
202.4	0	220.849	1
202.867	1	222.154	0
203.336	0	223.46	0
203.805	0	224.766	0
204.275	3	226.073	0
204.746	0	227.38	0
205.218	0	228.687	1
205.691	2	229.995	2
206.165	0	231.303	1
206.639	0	232.611	0
207.114	0	233.92	0
207.591	0	235.23	1
208.068	0	236.54	0
208.546	0	237.85	1
209.024	3	239.16	1
209.504	0	240.471	0
209.985	0	241.783	1
210.466	2	243.095	2
210.948	0	244.407	2
211.431	0	245.72	2
211.916	0	247.033	1
212.401	0	248.347	0
212.886	0	249.661	2
213.373	1	250.975	0
213.861	0	252.29	1
214.349	0	253.606	0
214.839	1	254.922	1
215.329	0	256.238	2
215.821	0	257.555	1
216.313	3	258.872	0
216.806	0	260.19	0
217.3	0	261.508	0
217.795	2	262.827	0
218.291	0	264.146	2
218.788	0	265.465	0
219.285	3	266.786	0
219.784	0	268.106	0
220.284	0	269.427	0
220.784	5	270.749	0
221.286	0	272.071	0
221.788	0	273.393	2
222.292	0	274.716	0
222.796	0	276.04	2
223.301	0	277.364	0
223.807	1	278.689	0
224.314	0	280.014	0
224.823	0	281.339	0
225.332	1	282.665	0
225.842	0	283.992	0
226.353	0	285.319	0
226.865	0	286.647	1
227.378	0	287.975	1
227.892	0	289.304	0
228.407	1	290.633	1
228.922	0	291.963	0
229.439	0	293.293	0
229.957	3	294.624	0
230.476	0	295.955	0
230.996	0	297.287	0
231.517	4	298.62	0
232.039	0	299.953	0
232.561	2	301.286	1
233.085	0	302.62	0
233.61	0	303.955	0
234.136	0	305.29	0
234.663	0	306.626	0
235.191	0	307.963	0
235.719	3	309.3	0
236.249	0	310.637	1
236.78	0	311.976	0
237.312	1	313.314	1
237.845	0	314.654	2
238.379	0	315.994	0
238.914	5	317.334	1
239.45	0	318.675	1
239.987	2	320.017	0
240.526	0	321.359	0
241.065	0	322.702	0
241.605	2	324.046	0
242.146	0	325.39	0
242.689	0	326.735	0
243.232	3	328.08	1
243.777	0	329.426	0
244.322	0	330.773	1
244.869	1	332.12	2
245.416	0	333.468	1
245.965	1	334.816	1
246.515	0	336.166	2
247.066	0	337.515	0
247.618	1	338.866	1
248.171	0	340.217	0
248.725	0	341.569	0
249.28	3	342.921	0
249.837	0	344.274	0
250.394	4	345.628	0
250.952	0	346.982	0
251.512	0	348.337	1
252.073	5	349.693	1
252.635	0	351.049	0
253.198	0	352.406	1
253.762	1	353.764	0
254.327	0	355.123	0
254.893	2	356.482	0
255.461	0	357.842	0
256.029	0	359.202	0
256.599	0	360.563	0
257.17	0	361.925	1
257.741	0	363.288	1
258.315	2	364.651	0
258.889	0	366.015	1
259.464	4	367.38	0
260.041	0	368.745	0
260.618	0	370.111	2
261.197	0	371.478	0
261.777	0	372.846	0
262.358	0	374.214	0
262.941	0	375.583	0
263.524	0	376.953	0
264.109	4	378.324	1
264.695	0	379.695	0
265.282	0	381.067	0
265.87	4	382.44	1
266.459	0	383.813	3
267.05	0	385.188	2
267.641	0	386.563	2
268.234	0	387.939	0
268.828	3	389.315	1
269.424	0	390.693	0
270.02	1	392.071	0
270.618	0	393.45	0
271.217	0	394.829	0
271.817	1	396.21	0
272.418	0	397.591	0
273.021	2	398.973	0
273.625	0	400.356	1
274.23	0	401.74	0
274.836	1	403.124	0
275.444	0	404.51	0
276.052	1	405.896	0
276.662	0	407.283	0
277.274	1	408.67	1
277.886	0	410.059	1
278.5	0	411.448	0
279.115	2	412.839	0
279.731	0	414.23	2
280.349	4	415.621	0
280.967	0	417.014	1
281.587	0	418.408	0
282.209	0	419.802	1
282.831	0	421.197	1
283.455	5	422.593	0
284.08	0	423.99	0
284.707	2	425.388	0
285.334	0	426.787	1
285.963	0	428.187	0
286.594	1	429.587	0
287.225	0	430.988	0
287.858	2	432.39	0
288.492	0	433.794	1
289.128	0	435.197	0
289.765	0	436.602	1
290.403	0	438.008	0
291.042	3	439.415	0
291.683	0	440.822	0
292.325	1	442.231	0
292.968	0	443.64	0
293.613	0	445.05	0
294.259	4	446.462	0
294.907	0	447.874	0
295.556	2	449.287	2
296.206	0	450.701	0
296.857	2	452.116	0
297.51	0	453.531	0
298.164	1	454.948	0
298.82	0	456.366	1
299.477	0	457.785	1
300.135	1	459.204	1
300.795	0	460.625	0
301.456	3	462.046	1
302.118	0	463.469	1
302.782	4	464.892	0
303.447	0	466.317	0
304.114	1	467.742	2
304.782	0	469.169	0
305.451	0	470.596	0
306.122	2	472.025	0
306.794	0	473.454	0
307.468	1	474.884	3
308.143	0	476.316	0
308.819	1	477.748	0
309.497	0	479.181	0
310.177	2	480.616	0
310.857	0	482.051	2
311.54	2	483.488	1
312.223	0	484.925	1
312.908	0	486.364	1
313.595	6	487.803	0
314.283	0	489.244	1
314.972	1	490.685	0
315.663	0	492.128	1
316.355	3	493.572	0
317.049	0	495.016	0
317.744	1	496.462	2
318.441	0	497.909	0
319.139	1	499.357	1
319.839	0	500.806	0
320.54	0	502.256	1
321.243	0	503.707	0
321.947	0	505.159	0
322.653	0	506.613	0
323.36	0	508.067	0
324.069	3	509.523	1
324.779	0	510.979	0
325.491	0	512.437	0
326.204	0	513.896	0
326.919	2	515.356	2
327.635	0	516.817	0
328.353	1	518.279	1
329.072	0	519.742	0
329.793	3	521.207	1
330.515	0	522.672	0
331.239	4	524.139	0
331.965	0	525.607	1
332.692	4	527.076	1
333.42	0	528.546	0
334.151	0	530.017	1
334.882	0	531.49	0
335.616	1	532.963	0
336.35	0	534.438	0
337.087	2	535.914	2
337.825	0	537.391	2
338.565	6	538.869	0
339.306	0	540.349	2
340.049	4	541.83	0
340.793	0	543.311	1
341.539	1	544.795	0
342.287	0	546.279	0
343.036	5	547.764	0
343.787	0	549.251	0
344.54	4	550.739	0
345.294	0	552.228	0
346.049	2	553.718	0
346.807	0	555.21	0
347.566	4	556.703	0
348.327	0	558.197	0
349.089	2	559.692	0
349.853	0	561.189	1
350.619	1	562.687	2
351.386	0	564.186	0
352.155	2	565.686	2
352.925	0	567.188	0
353.698	1	568.691	0
354.472	0	570.195	0
355.247	1	571.7	1
356.025	0	573.207	2
356.804	2	574.715	0
357.585	0	576.224	1
358.367	2	577.735	1
359.151	0	579.247	0
359.937	2	580.76	2
360.725	8	582.275	0
361.514	0	583.79	0
362.305	1	585.308	0
363.098	0	586.826	0
363.892	1	588.346	0
364.688	0	589.867	0
365.486	2	591.39	0
366.286	0	592.914	2
367.087	0	594.439	0
367.891	0	595.965	1
368.696	5	597.493	2
369.502	0	599.023	1
370.311	1	600.553	3
371.121	0	602.085	0
371.933	6	603.619	1
372.747	1	605.154	0
373.563	0	606.69	0
374.38	1	608.227	0
375.199	0	609.766	1
376.02	3	611.307	0
376.843	0	612.849	0
377.668	3	614.392	0
378.494	0	615.937	0
379.323	2	617.483	1
380.153	1	619.03	1
380.985	0	620.579	0
381.819	5	622.13	0
382.654	0	623.681	1
383.492	2	625.235	3
384.331	0	626.79	1
385.172	0	628.346	0
386.015	0	629.903	0
386.86	5	631.463	1
387.707	2	633.023	0
388.556	0	634.585	1
389.406	1	636.149	1
390.258	0	637.714	1
391.113	1	639.281	1
391.969	0	640.849	0
392.827	4	642.418	0
393.687	2	643.989	0
394.549	0	645.562	1
395.413	2	647.136	0
396.279	0	648.712	0
397.146	1	650.289	0
398.016	2	651.868	0
398.887	0	653.448	1
399.761	3	655.03	0
400.636	0	656.613	1
401.514	3	658.198	0
402.393	0	659.785	1
403.274	1	661.373	0
404.157	7	662.962	1
405.043	0	664.554	0
405.93	0	666.147	0
406.819	0	667.741	0
407.71	1	669.337	1
408.603	1	670.935	0
409.499	0	672.534	0
410.396	2	674.135	3
411.295	0	675.737	1
412.196	5	677.341	0
413.099	1	678.947	0
414.004	0	680.554	0
414.912	1	682.163	0
415.821	0	683.774	0
416.732	0	685.386	1
417.646	0	687	0
418.561	0	688.616	0
419.479	6	690.233	0
420.398	1	691.852	0
421.32	0	693.473	1
422.243	4	695.095	1
423.169	0	696.719	0
424.097	3	698.345	1
425.027	2	699.972	1
425.959	0	701.601	0
426.893	4	703.232	0
427.829	2	704.864	0
428.767	0	706.499	1
429.708	0	708.135	0
430.65	0	709.772	1
431.595	5	711.412	0
432.542	2	713.053	0
433.491	0	714.696	2
434.442	1	716.341	0
435.395	5	717.987	0
436.35	0	719.635	0
437.308	3	721.285	0
438.268	5	722.937	1
439.229	0	724.591	0
440.193	3	726.246	1
441.16	0	727.903	2
442.128	4	729.562	0
443.099	1	731.223	1
444.072	0	732.886	1
445.047	2	734.55	1
446.024	2	736.216	0
447.003	0	737.885	1
447.985	3	739.555	0
448.969	2	741.226	1
449.955	0	742.9	1
450.943	2	744.575	1
451.934	1	746.253	0
452.927	0	747.932	3
453.922	2	749.613	0
454.919	3	751.296	1
455.919	0	752.981	0
456.921	4	754.668	2
457.925	4	756.357	1
458.931	0	758.047	2
459.94	4	759.74	3
460.951	1	761.434	0
461.964	0	763.13	0
462.98	7	764.829	1
463.998	1	766.529	0
465.018	2	768.231	0
466.041	0	769.935	0
467.066	3	771.641	0
468.093	3	773.349	0
469.123	0	775.059	0
470.155	1	776.771	1
471.189	5	778.485	0
472.226	0	780.201	0
473.265	3	781.919	0
474.306	3	783.639	0
475.35	0	785.361	0
476.397	1	787.085	0
477.445	1	788.811	0
478.496	5	790.539	2
479.55	0	792.269	0
480.606	4	794.001	0
481.664	4	795.735	1
482.724	0	797.471	0
483.788	1	799.209	1
484.853	2	800.949	1
485.921	3	802.692	1
486.992	0	804.436	0
488.065	2	806.183	0
489.14	2	807.931	0
490.218	0	809.682	0
491.298	1	811.435	1
492.381	3	813.19	0
493.466	3	814.947	0
494.554	0	816.706	2
495.644	3	818.467	1
496.737	4	820.231	0
497.832	0	821.996	0
498.93	0	823.764	0
500.031	2	825.534	2
501.133	4	827.306	0
502.239	0	829.08	1
503.347	4	830.856	0
504.457	2	832.635	0
505.57	3	834.415	0
506.686	0	836.198	1
507.804	6	837.984	2
508.925	3	839.771	0
510.049	5	841.56	0
511.175	0	843.352	0
512.303	5	845.146	0
513.434	2	846.942	0
514.568	5	848.741	1
515.705	3	850.542	0
516.844	0	852.345	0
517.985	4	854.15	1
519.13	4	855.958	0
520.277	5	857.767	0
521.426	0	859.579	0
522.579	3	861.394	1
523.734	2	863.211	0
524.891	4	865.03	0
526.051	0	866.851	0
527.214	3	868.675	0
528.38	4	870.501	0
529.549	3	872.329	2
530.72	4	874.16	0
531.894	0	875.993	2
533.07	2	877.828	0
534.249	8	879.666	1
535.431	2	881.506	1
536.616	4	883.348	0
537.804	0	885.193	0
538.994	3	887.04	1
540.187	6	888.89	1
541.383	6	890.742	0
542.581	2	892.596	0
543.783	0	894.453	1
544.987	4	896.313	1
546.194	3	898.174	1
547.404	1	900.039	0
548.616	3	901.905	1
549.832	0	903.774	1
551.05	3	905.646	0
552.271	2	907.52	0
553.495	2	909.397	0
554.722	1	911.276	0
555.951	6	913.157	0
557.184	0	915.041	0
558.419	5	916.928	1
559.657	2	918.817	0
560.898	6	920.708	1
562.143	5	922.603	1
563.389	2	924.499	2
564.639	0	926.398	2
565.892	5	928.3	0
567.148	6	930.205	2
568.406	1	932.111	0
569.668	3	934.021	2
570.932	3	935.933	1
572.2	0	937.848	0
573.47	5	939.765	1
574.744	3	941.685	0
576.02	4	943.607	0
577.299	2	945.533	1
578.582	6	947.46	1
579.867	2	949.391	0
581.156	0	951.324	1
582.447	3	953.259	0
583.741	2	955.198	0
585.039	8	957.139	1
586.339	4	959.083	1
587.643	6	961.029	1
588.949	4	962.978	0
590.259	6	964.93	1
591.572	0	966.885	2
592.888	5	968.842	1
594.206	3	970.802	0
595.528	4	972.765	0
596.853	3	974.73	0
598.182	4	976.698	1
599.513	6	978.669	2
600.847	2	980.643	1
602.185	1	982.62	0
603.526	0	984.599	0
604.87	6	986.581	2
606.217	5	988.566	1
607.567	1	990.554	0
608.92	4	992.544	0
610.277	3	994.538	1
611.636	5	996.534	0
612.999	5	998.533	0
614.365	6	1000.54	0
615.735	1	1002.54	1
617.107	2	1004.55	0
618.483	0	1006.56	0
619.862	4	1008.57	0
621.244	4	1010.59	2
622.63	2	1012.61	0
624.019	4	1014.63	0
625.411	5	1016.65	0
626.806	3	1018.68	0
628.205	6	1020.71	1
629.607	2	1022.75	0
631.012	6	1024.78	1
632.421	3	1026.82	0
633.833	5	1028.87	0
635.248	7	1030.91	0
636.666	8	1032.96	0
638.088	2	1035.01	1
639.514	3	1037.07	1
640.942	4	1039.12	2
642.374	4	1041.19	1
643.81	0	1043.25	2
645.249	1	1045.32	0
646.691	3	1047.39	1
648.136	7	1049.46	0
649.585	3	1051.54	0
651.038	3	1053.61	0
652.494	7	1055.7	0
653.953	3	1057.78	0
655.416	10	1059.87	2
656.882	11	1061.96	1
658.352	8	1064.06	1
659.825	5	1066.15	1
661.302	5	1068.26	0
662.782	2	1070.36	1
664.265	4	1072.47	0
665.753	4	1074.58	0
667.243	2	1076.69	1
668.738	4	1078.81	0
670.235	1	1080.93	0
671.737	6	1083.05	0
673.242	6	1085.18	3
674.75	1	1087.31	0
676.262	1	1089.44	0
677.778	3	1091.57	2
679.297	1	1093.71	0
680.82	3	1095.86	1
682.346	3	1098	0
683.876	1	1100.15	0
685.41	6	1102.3	0
686.947	4	1104.46	0
688.488	2	1106.62	1
690.033	0	1108.78	0
691.581	14	1110.95	2
693.133	11	1113.12	0
694.689	6	1115.29	0
696.248	5	1117.46	1
697.812	3	1119.64	0
699.378	4	1121.82	1
700.949	4	1124.01	0
702.523	5	1126.2	0
704.101	3	1128.39	1
705.683	5	1130.59	2
707.269	7	1132.79	2
708.858	7	1134.99	0
710.451	3	1137.2	0
712.048	8	1139.41	1
713.649	5	1141.62	1
715.253	6	1143.84	1
716.861	7	1146.06	0
718.474	7	1148.28	1
720.09	5	1150.51	0
721.709	3	1152.74	1
723.333	8	1154.97	0
724.961	2	1157.21	0
726.592	8	1159.45	0
728.227	10	1161.7	0
729.867	8	1163.94	1
731.51	5	1166.2	1
733.157	5	1168.45	0
734.808	12	1170.71	1
736.463	6	1172.97	0
738.122	6	1175.24	0
739.785	7	1177.51	0
741.451	2	1179.78	1
743.122	2	1182.06	1
744.797	4	1184.34	0
746.476	6	1186.63	0
748.159	8	1188.91	1
749.846	7	1191.21	1
751.536	6	1193.5	0
753.231	6	1195.8	2
754.93	0	1198.1	1
756.633	7	1200.41	1
758.34	5	1202.72	1
760.051	1	1205.03	1
761.767	14	1207.35	1
763.486	5	1209.67	0
765.21	4	1212	0
766.937	4	1214.33	0
768.669	4	1216.66	0
770.405	5	1219	1
772.145	8	1221.34	0
773.889	2	1223.68	0
775.637	8	1226.03	0
777.39	7	1228.38	0
779.147	8	1230.74	0
780.908	4	1233.1	0
782.673	16	1235.46	1
784.442	6	1237.83	2
786.216	7	1240.2	0
787.994	4	1242.58	0
789.776	7	1244.96	0
791.562	12	1247.34	0
793.353	7	1249.73	2
795.148	5	1252.12	2
796.947	7	1254.52	0
798.751	3	1256.92	1
800.559	13	1259.32	1
802.371	3	1261.73	1
804.188	7	1264.14	0
806.009	4	1266.55	0
807.834	7	1268.97	2
809.664	6	1271.39	0
811.498	4	1273.82	0
813.337	10	1276.25	1
815.179	6	1278.69	1
817.027	17	1281.13	0
818.879	5	1283.57	0
820.735	2	1286.02	0
822.596	7	1288.47	0
824.461	18	1290.93	1
826.331	8	1293.39	2
828.205	7	1295.85	0
830.083	5	1298.32	0
831.967	11	1300.8	2
833.854	4	1303.27	1
835.747	6	1305.75	0
837.643	12	1308.24	2
839.545	3	1310.73	0
841.451	2	1313.22	0
843.361	3	1315.72	0
845.276	10	1318.22	0
847.196	5	1320.73	2
849.12	1	1323.24	3
851.049	11	1325.76	0
852.983	6	1328.28	2
854.921	4	1330.8	0
856.864	5	1333.33	0
858.812	10	1335.86	3
860.764	7	1338.4	1
862.721	10	1340.94	3
864.683	7	1343.49	0
866.649	5	1346.04	2
868.621	3	1348.59	1
870.596	10	1351.15	3
872.577	7	1353.71	0
874.563	8	1356.28	1
876.553	10	1358.85	1
878.548	3	1361.43	0
880.548	6	1364.01	0
882.553	15	1366.6	1
884.562	7	1369.19	1
886.576	5	1371.78	1
888.596	12	1374.38	0
890.62	7	1376.99	0
892.649	9	1379.59	0
894.683	18	1382.21	0
896.721	5	1384.83	1
898.765	15	1387.45	0
900.814	4	1390.07	2
902.867	5	1392.71	1
904.926	13	1395.34	0
906.989	6	1397.98	1
909.058	5	1400.63	2
911.131	12	1403.28	2
913.21	8	1405.93	0
915.293	11	1408.59	1
917.382	7	1411.26	0
919.476	8	1413.93	0
921.574	16	1416.6	1
923.678	6	1419.28	0
925.787	10	1421.96	1
927.901	9	1424.65	0
930.02	15	1427.34	0
932.144	4	1430.04	1
934.273	6	1432.74	0
936.408	7	1435.45	0
938.547	2	1438.16	0
940.692	16	1440.88	2
942.842	7	1443.6	1
944.997	14	1446.33	0
947.157	8	1449.06	1
949.323	16	1451.79	1
951.494	13	1454.54	0
953.67	9	1457.28	0
955.851	6	1460.03	0
958.038	6	1462.79	0
960.23	16	1465.55	0
962.427	8	1468.32	0
964.63	22	1471.09	0
966.838	6	1473.86	3
969.051	11	1476.65	1
971.269	10	1479.43	1
973.493	16	1482.22	2
975.723	8	1485.02	0
977.957	11	1487.82	1
980.198	8	1490.63	1
982.443	14	1493.44	0
984.694	10	1496.26	0
986.951	19	1499.08	0
989.213	5	1501.9	1
991.48	15	1504.74	0
993.753	9	1507.57	0
996.032	27	1510.42	1
998.316	8	1513.26	0
1000.61	13	1516.12	1
1002.9	5	1518.98	2
1005.2	13	1521.84	1
1007.51	10	1524.71	0
1009.82	8	1527.58	0
1012.14	12	1530.46	1
1014.46	11	1533.35	0
1016.79	21	1536.24	2
1019.12	8	1539.13	1
1021.46	14	1542.03	0
1023.81	5	1544.94	1
1026.16	19	1547.85	1
1028.52	14	1550.77	0
1030.88	7	1553.69	0
1033.25	11	1556.62	0
1035.62	11	1559.55	0
1038	9	1562.49	1
1040.39	20	1565.43	1
1042.78	8	1568.38	2
1045.18	18	1571.34	2
1047.58	8	1574.3	0
1049.99	20	1577.26	2
1052.4	15	1580.23	1
1054.82	2	1583.21	3
1057.25	15	1586.19	0
1059.68	10	1589.18	1
1062.12	5	1592.18	1
1064.57	14	1595.18	2
1067.02	7	1598.18	1
1069.47	7	1601.19	1
1071.94	12	1604.21	1
1074.4	9	1607.23	1
1076.88	25	1610.26	0
1079.36	16	1613.29	1
1081.85	5	1616.33	1
1084.34	27	1619.38	0
1086.84	11	1622.43	1
1089.34	9	1625.48	1
1091.85	16	1628.55	1
1094.37	17	1631.61	0
1096.89	22	1634.69	0
1099.42	8	1637.77	1
1101.96	17	1640.85	1
1104.5	18	1643.94	1
1107.04	6	1647.04	0
1109.6	13	1650.14	0
1112.16	12	1653.25	1
1114.72	17	1656.37	2
1117.3	10	1659.49	0
1119.87	14	1662.62	0
1122.46	12	1665.75	1
1125.05	8	1668.89	1
1127.65	20	1672.03	0
1130.25	13	1675.18	1
1132.86	19	1678.34	0
1135.48	9	1681.5	1
1138.1	18	1684.67	0
1140.73	18	1687.85	1
1143.37	17	1691.03	1
1146.01	5	1694.22	0
1148.66	16	1697.41	0
1151.31	20	1700.61	1
1153.97	24	1703.82	0
1156.64	13	1707.03	0
1159.32	12	1710.25	1
1162	20	1713.47	0
1164.69	18	1716.7	1
1167.38	19	1719.94	1
1170.08	13	1723.18	2
1172.79	6	1726.43	1
1175.5	16	1729.69	1
1178.22	19	1732.95	2
1180.95	13	1736.22	1
1183.68	26	1739.49	1
1186.42	15	1742.77	0
1189.17	13	1746.06	3
1191.93	15	1749.35	1
1194.69	19	1752.65	0
1197.45	20	1755.96	0
1200.23	25	1759.27	0
1203.01	26	1762.59	0
1205.8	30	1765.92	0
1208.59	12	1769.25	1
1211.39	15	1772.59	0
1214.2	20	1775.94	0
1217.01	20	1779.29	0
1219.84	12	1782.65	0
1222.66	22	1786.01	1
1225.5	20	1789.39	1
1228.34	19	1792.76	1
1231.19	13	1796.15	1
1234.05	22	1799.54	1
1236.91	13	1802.94	1
1239.78	11	1806.34	2
1242.66	28	1809.76	1
1245.54	11	1813.18	1
1248.44	14	1816.6	1
1251.33	20	1820.03	1
1254.24	19	1823.47	1
1257.15	15	1826.92	0
1260.07	19	1830.37	1
1263	22	1833.83	2
1265.93	16	1837.3	1
1268.88	12	1840.77	1
1271.82	16	1844.25	0
1274.78	21	1847.74	1
1277.74	19	1851.23	2
1280.71	20	1854.73	1
1283.69	22	1858.24	3
1286.68	25	1861.75	1
1289.67	21	1865.28	0
1292.67	34	1868.8	2
1295.67	31	1872.34	0
1298.69	16	1875.88	1
1301.71	18	1879.43	0
1304.74	16	1882.99	0
1307.77	26	1886.56	0
1310.82	17	1890.13	1
1313.87	20	1893.7	1
1316.93	29	1897.29	1
1319.99	27	1900.88	0
1323.07	22	1904.48	0
1326.15	18	1908.09	0
1329.24	21	1911.71	0
1332.33	27	1915.33	2
1335.44	16	1918.96	1
1338.55	25	1922.59	2
1341.67	20	1926.24	1
1344.79	21	1929.89	0
1347.93	22	1933.55	0
1351.07	19	1937.21	0
1354.22	17	1940.88	1
1357.38	17	1944.57	1
1360.54	24	1948.25	0
1363.72	22	1951.95	1
1366.9	19	1955.65	1
1370.08	16	1959.36	0
1373.28	17	1963.08	2
1376.48	22	1966.81	2
1379.7	21	1970.54	0
1382.92	20	1974.28	2
1386.14	26	1978.03	2
1389.38	25	1981.78	0
1392.62	16	1985.55	3
1395.87	23	1989.32	0
1399.13	26	1993.1	0
1402.4	31	1996.88	0
1405.68	16	2000.68	4
1408.96	22	2004.48	1
1412.25	25	2008.29	1
1415.55	27	2012.11	2
1418.86	33	2015.93	0
1422.17	22	2019.77	2
1425.5	27	2023.61	0
1428.83	26	2027.45	2
1432.17	34	2031.31	1
1435.52	26	2035.18	0
1438.88	26	2039.05	1
1442.24	23	2042.93	0
1445.61	28	2046.82	3
1448.99	16	2050.71	1
1452.38	24	2054.62	0
1455.78	15	2058.53	1
1459.19	42	2062.45	0
1462.6	27	2066.38	1
1466.03	15	2070.32	1
1469.46	37	2074.26	2
1472.9	16	2078.21	2
1476.35	28	2082.17	3
1479.8	35	2086.14	1
1483.27	23	2090.12	1
1486.74	28	2094.11	0
1490.22	38	2098.1	1
1493.71	29	2102.1	1
1497.21	23	2106.11	1
1500.72	39	2110.13	2
1504.24	21	2114.16	0
1507.76	18	2118.19	1
1511.3	39	2122.24	2
1514.84	28	2126.29	0
1518.39	28	2130.35	3
[truncated: 2,099 more rows]

## Sheet: Fig. 4
Fig. 4C
	mScarlet fluorescence
Volume [ml]	355 nm Wash	Daylight Wash	355 nm Elution
0.25	826	820
0.5	824	803
0.75	647	691
1	9239	581
1.25	170080	1287
1.5	409656	2406
1.75	411711	14602
2	202003	39452
2.25	71440	27564
2.5	19077	49977
2.75	5700		58890
3	1911		139659
3.25	1173		385289
3.5	884		361564
3.75	717		162669
4	661		37135
4.25			6693
4.5			1863
4.75			921

## Sheet: Fig. 6
Fig. 6B
	ΔA405/Δt
Well #	AmpC-Azo	AmpC	ΔRF1
1	188.829	5.529	6.471
2	160.329	9	5.507
3	132.021	7.35	6
4	149.764
5	141.836
6	143.571
7	135.814
8	129.964
9	173.164
10	168.493
Fig. 6C
	ΔA405/Δt
Well #	scFv-Azo	ΔRF1
1	64.236	0.344
2	72.225	0.416
3	69.766	-0.085
4	70.53	-0.711
5	71.76
6	69.156
7	77.016
8	63.725
9	68.823
10	71.429
11	71.989

## Sheet: Fig. S3
Fig. S3A			Fig. S3B			Fig. S3C																																								Fig. S3D
Wavelength [nm]	ratio e326/e426		Time [min]	Abs 326nm		Wavelength [nm]	Added equiv. a-CD [50 mM]																																							Wavelength [nm]	Added equiv. b-CD [50 mM]
250.644	0.47785		0	1.16924			0	0.5	1	1.5	2	2.5	3	3.5	4	4.5	5	5.5	6	6.5	7	7.5	8	8.5	9	9.5	10	12.5	15	17.5	20	22.5	25	27.5	30	35	40	45	50	60	70	80	90	100			0	0.5	1
251.618	0.47179		1	1.17697		210.623	1.08389	1.07729	1.076	1.07431	1.06545	1.07348	1.07495	1.05753	1.06167	1.05986	1.05463	1.05463	1.04677	1.04923	1.05837	1.0508	1.0543	1.05242	1.04486	1.0475	1.04925	1.05667	1.03667	1.04868	1.04211	1.04545	1.04296	1.03873	1.037	1.03302	1.04525	1.03847	1.0389	1.02859	1.03465	1.02912	0.96744	1.01095		210.623	1.07758	1.08229	1.07259
252.591	0.4704		2	1.15977		211.602	1.10869	1.10071	1.09858	1.0963	1.08637	1.09421	1.09546	1.07688	1.08109	1.0788	1.07324	1.07303	1.0647	1.06678	1.07629	1.06821	1.07184	1.06989	1.06189	1.06452	1.06637	1.07383	1.05293	1.06518	1.05823	1.06155	1.05891	1.05436	1.05286	1.04822	1.06092	1.05366	1.05388	1.04288	1.04902	1.04296	0.98063	1.02458		211.602	1.10247	1.10738	1.09711
253.564	0.47441		3	1.14075		212.58	1.1146	1.10523	1.10221	1.09929	1.08845	1.09584	1.09679	1.0774	1.08158	1.07887	1.07303	1.07248	1.06395	1.06559	1.0751	1.06671	1.07038	1.06842	1.06013	1.06273	1.06454	1.07192	1.05053	1.06273	1.05551	1.05876	1.05595	1.05117	1.05005	1.04475	1.05761	1.05004	1.0501	1.03852	1.04456	1.03807	0.97666	1.01988		212.58	1.10843	1.11355	1.10294
254.537	0.48366		4	1.15449		213.559	1.10196	1.09131	1.08729	1.08376	1.07219	1.07893	1.07942	1.0597	1.06368	1.06064	1.05455	1.05376	1.04512	1.04625	1.05556	1.04704	1.05063	1.04874	1.04039	1.0428	1.04462	1.0516	1.03025	1.04202	1.03473	1.03783	1.03486	1.03007	1.02923	1.0234	1.03602	1.02836	1.02823	1.01628	1.02199	1.01528	0.95624	0.99764		213.559	1.09584	1.10101	1.09043
255.51	0.49737		5	1.14585		214.537	1.07179	1.05995	1.05502	1.05086	1.0388	1.04461	1.04464	1.02508	1.02863	1.02532	1.01921	1.0181	1.00968	1.0101	1.01901	1.01063	1.01397	1.01219	1.00392	1.00613	1.00795	1.01421	0.9935	1.00448	0.99726	1.00012	0.99706	0.99229	0.99176	0.9856	0.99773	0.99	0.98969	0.97758	0.98291	0.976	0.92065	0.95928		214.537	1.0657	1.07084	1.06051
256.483	0.51614		6	1.14071		215.515	1.02579	1.01295	1.00707	1.00241	0.99013	0.9947	0.99441	0.9754	0.97845	0.97497	0.96885	0.96748	0.95944	0.95912	0.96733	0.9593	0.96236	0.96076	0.95279	0.95476	0.95645	0.96186	0.9422	0.95204	0.94525	0.94761	0.94458	0.93984	0.93975	0.93324	0.94451	0.937	0.93642	0.92443	0.92914	0.9222	0.87197	0.90678		215.515	1.01958	1.02472	1.01491
257.456	0.53949		7	1.13456		216.493	0.96635	0.95275	0.94607	0.94095	0.92864	0.93188	0.93113	0.91313	0.91551	0.91201	0.90601	0.90446	0.89694	0.89585	0.90315	0.89563	0.89833	0.89693	0.8894	0.89105	0.8926	0.89705	0.87893	0.88739	0.88103	0.8829	0.87992	0.87538	0.87558	0.86904	0.87906	0.8719	0.87107	0.85943	0.86339	0.85652	0.81249	0.84266		216.493	0.95993	0.96494	0.95595
258.428	0.56591		8	1.12422		217.471	0.89688	0.88268	0.87521	0.86968	0.85758	0.85939	0.85813	0.84157	0.84326	0.83974	0.83403	0.83231	0.82535	0.8235	0.82982	0.82292	0.82514	0.824	0.81708	0.8184	0.81974	0.82308	0.80689	0.81386	0.80795	0.80926	0.80642	0.80215	0.80263	0.79617	0.80473	0.79804	0.79686	0.78588	0.78887	0.78221	0.74534	0.77021		217.471	0.88989	0.89483	0.88676
259.401	0.59448		9	1.11777		218.449	0.82123	0.80668	0.79859	0.79273	0.7811	0.78136	0.77956	0.76476	0.76577	0.76225	0.7569	0.75505	0.74889	0.74633	0.75148	0.74533	0.74702	0.74619	0.74	0.74092	0.74207	0.74412	0.73027	0.73549	0.73017	0.73094	0.72827	0.72432	0.72499	0.71884	0.72564	0.71957	0.71818	0.70787	0.70984	0.70352	0.67453	0.69346		218.449	0.81339	0.8182	0.81132
260.373	0.62509		10	1.11929		219.426	0.74425	0.72964	0.72103	0.71496	0.70407	0.70282	0.70052	0.68782	0.68803	0.68459	0.67977	0.67785	0.67256	0.66938	0.67317	0.66792	0.66911	0.66854	0.66325	0.66381	0.66466	0.66536	0.65414	0.65748	0.65282	0.65298	0.65052	0.64694	0.64781	0.64207	0.64692	0.64158	0.63998	0.63062	0.63146	0.62548	0.60474	0.61745		219.426	0.73504	0.73976	0.73427
261.345	0.65718		11	1.11274		220.404	0.6714	0.65704	0.6482	0.64205	0.6322	0.6294	0.62679	0.61637	0.61585	0.61262	0.6084	0.60646	0.60216	0.59844	0.60075	0.59648	0.59723	0.59696	0.59262	0.59274	0.59328	0.59272	0.58423	0.58565	0.58174	0.58129	0.57903	0.57598	0.57692	0.57171	0.5745	0.57006	0.56818	0.55985	0.55951	0.55398	0.54154	0.54794		220.404	0.66024	0.66495	0.66097
262.317	0.68961		12	1.10628		221.381	0.609	0.59533	0.58652	0.58048	0.57186	0.56781	0.56491	0.55694	0.55573	0.55279	0.54927	0.54741	0.54415	0.53996	0.54082	0.53761	0.53785	0.53792	0.53456	0.53432	0.53453	0.53275	0.52718	0.52664	0.52345	0.52244	0.5204	0.51789	0.51881	0.51428	0.51493	0.51139	0.50934	0.50216	0.50058	0.49555	0.49112	0.49142		221.381	0.59527	0.60002	0.59767
263.289	0.72208		13	1.09711		222.359	0.56432	0.55173	0.54322	0.53755	0.53037	0.52526	0.52218	0.51679	0.515	0.51237	0.50971	0.50787	0.50572	0.5012	0.50068	0.4985	0.49834	0.49872	0.4964	0.49579	0.49568	0.49274	0.49009	0.48769	0.48526	0.48367	0.48188	0.47991	0.48076	0.47697	0.47556	0.47298	0.47071	0.46469	0.46194	0.45742	0.4603	0.45497		222.359	0.54724	0.55216	0.55143
264.261	0.75349		14	1.09027		223.336	0.54562	0.53444	0.52656	0.52142	0.51587	0.50996	0.5069	0.50402	0.50176	0.49951	0.4977	0.49599	0.49489	0.49025	0.48844	0.48729	0.48676	0.48739	0.4861	0.48517	0.48476	0.4808	0.4809	0.47684	0.47512	0.47307	0.47152	0.47007	0.4707	0.46778	0.46438	0.46275	0.46029	0.4554	0.45151	0.44752	0.45656	0.44639		223.336	0.52437	0.52953	0.53043
265.232	0.78294		15	1.08949		224.313	0.56231	0.5528	0.54578	0.54132	0.5375	0.53116	0.52818	0.52766	0.52501	0.52328	0.52225	0.52069	0.52057	0.51601	0.51309	0.5129	0.51202	0.51291	0.5125	0.5114	0.51067	0.50591	0.50844	0.50302	0.50187	0.49944	0.49818	0.49713	0.49743	0.49545	0.49031	0.48956	0.48691	0.48303	0.47817	0.47463	0.48818	0.47434		224.313	0.53586	0.54133	0.54375
266.204	0.80969		16	1.09378		225.29	0.56808	0.56043	0.55446	0.55088	0.54871	0.54231	0.53956	0.54105	0.53823	0.537	0.53666	0.53536	0.53605	0.53173	0.528	0.5286	0.52744	0.52852	0.52885	0.52769	0.52669	0.52136	0.52587	0.51945	0.5187	0.51606	0.51498	0.51433	0.51413	0.51309	0.50658	0.50654	0.50377	0.50071	0.49504	0.49189	0.50772	0.4918		225.29	0.59197	0.59789	0.60158
267.175	0.83294		17	1.07868		226.267	0.64455	0.63884	0.63412	0.63154	0.63091	0.62491	0.62256	0.62556	0.6227	0.622	0.62225	0.62125	0.62251	0.61863	0.61443	0.61557	0.6143	0.61548	0.61632	0.61521	0.61402	0.6085	0.61424	0.60731	0.60673	0.60406	0.60314	0.60272	0.60187	0.60178	0.59432	0.59486	0.59198	0.58943	0.58321	0.58036	0.59564	0.57963		226.267	0.63758	0.6441	0.64878
268.146	0.85302		18	1.08672		227.243	0.69058	0.68687	0.68358	0.68209	0.68277	0.67773	0.6759	0.67973	0.67707	0.67691	0.67755	0.67688	0.67838	0.6752	0.67096	0.67235	0.67111	0.67229	0.67334	0.67242	0.67113	0.66584	0.67194	0.66513	0.66441	0.66189	0.661	0.66068	0.65902	0.65984	0.65203	0.65284	0.64993	0.64751	0.64106	0.6383	0.64962	0.636		227.243	0.68746	0.69477	0.70004
269.117	0.86852		19	1.06749		228.22	0.7397	0.7379	0.73622	0.73589	0.73753	0.73408	0.73293	0.73671	0.73453	0.73486	0.73565	0.73538	0.73668	0.73446	0.73073	0.73199	0.73097	0.73205	0.73289	0.73238	0.73107	0.72651	0.73185	0.72591	0.7247	0.72256	0.72162	0.72118	0.71849	0.72014	0.7127	0.71346	0.71057	0.70778	0.7015	0.69857	0.70177	0.6935		228.22	0.73529	0.74367	0.74899
270.088	0.88261		20	1.06005		229.196	0.77697	0.77695	0.77699	0.77786	0.78003	0.77885	0.77853	0.78118	0.7798	0.78056	0.78119	0.78134	0.78198	0.78099	0.77841	0.77905	0.77854	0.77935	0.7795	0.77958	0.77838	0.77512	0.77838	0.7742	0.77203	0.77055	0.76942	0.76861	0.76468	0.76704	0.7608	0.76109	0.75831	0.75451	0.74888	0.74548	0.73572	0.73625		229.196	0.76937	0.77908	0.78384
271.059	0.89467		21	1.05987		230.172	0.78912	0.79058	0.79244	0.79446	0.79658	0.79847	0.79915	0.79934	0.79913	0.80022	0.80028	0.80087	0.80026	0.80081	0.8001	0.79958	0.79984	0.8002	0.7991	0.80003	0.79907	0.79776	0.79734	0.79596	0.79231	0.79176	0.7903	0.78883	0.78339	0.78629	0.78228	0.78156	0.77899	0.77345	0.76896	0.76474	0.73638	0.7497		230.172	0.77985	0.7912	0.79466
272.03	0.90669		22	1.04771		231.149	0.75386	0.75634	0.75996	0.76309	0.7644	0.77016	0.77202	0.76819	0.76949	0.77084	0.76987	0.77092	0.76832	0.77071	0.77269	0.77033	0.77169	0.77142	0.7684	0.77044	0.76987	0.77127	0.76531	0.76788	0.76215	0.76286	0.76088	0.75838	0.75971	0.75439	0.75376	0.75143	0.7491	0.74094	0.73822	0.73273	0.73155	0.72524		231.149	0.74739	0.76076	0.76198
273	0.91985		23	1.05351		232.125	0.73976	0.74336	0.74933	0.75335	0.75616	0.76048	0.76203	0.76288	0.76616	0.7662	0.76696	0.76892	0.76886	0.76753	0.76928	0.76811	0.76834	0.76967	0.76833	0.76752	0.76684	0.76604	0.76712	0.76493	0.76364	0.76315	0.75996	0.75938	0.75843	0.75663	0.75314	0.75189	0.74852	0.74308	0.73812	0.73333	0.72974	0.72659		232.125	0.73637	0.7454	0.75024
273.971	0.93299		24	1.02607		233.101	0.72885	0.7351	0.74156	0.74618	0.75157	0.75659	0.75851	0.76026	0.76227	0.76311	0.76521	0.76629	0.76687	0.76709	0.76757	0.76663	0.76698	0.76809	0.76744	0.76734	0.76717	0.76606	0.7669	0.76485	0.76301	0.7621	0.761	0.7593	0.75861	0.75687	0.75318	0.75229	0.74868	0.74363	0.73877	0.73407	0.73022	0.72657		233.101	0.72482	0.73527	0.74088
274.941	0.94746		25	1.05162		234.076	0.71511	0.72292	0.73114	0.73715	0.74361	0.74892	0.75119	0.7536	0.75602	0.75742	0.75951	0.76067	0.76126	0.76246	0.76226	0.7622	0.76225	0.7631	0.76239	0.76293	0.76259	0.7615	0.763	0.76093	0.75882	0.75831	0.75698	0.75583	0.75444	0.75332	0.74964	0.74874	0.74555	0.74038	0.73589	0.73084	0.72735	0.7234		234.076	0.71328	0.72354	0.72975
275.911	0.96364		26	1.05044		235.052	0.69861	0.708	0.71724	0.72391	0.73094	0.73706	0.74007	0.74265	0.74548	0.74692	0.74908	0.75058	0.75124	0.75278	0.75272	0.75256	0.75303	0.75381	0.75325	0.75369	0.75319	0.75253	0.75407	0.75225	0.7501	0.7499	0.74862	0.74742	0.7462	0.7452	0.74132	0.74081	0.73762	0.73247	0.72794	0.72326	0.71962	0.71595		235.052	0.69872	0.7088	0.71502
276.881	0.98107		27	1.04839		236.027	0.67877	0.68918	0.69952	0.70683	0.71436	0.72129	0.72438	0.7274	0.73032	0.73202	0.73425	0.73583	0.73672	0.73842	0.73856	0.73838	0.73855	0.73951	0.73907	0.73954	0.739	0.73862	0.74023	0.73862	0.73675	0.73641	0.73529	0.73417	0.73308	0.73221	0.72828	0.72777	0.72474	0.71977	0.71536	0.71085	0.7072	0.70366		236.027	0.68109	0.69086	0.69739
277.851	1.00018		28	1.0456		237.003	0.65591	0.66712	0.67815	0.68601	0.69393	0.70129	0.70454	0.70781	0.71092	0.71266	0.71504	0.71661	0.71761	0.7194	0.71967	0.71952	0.71969	0.72052	0.72017	0.72063	0.72014	0.71993	0.72161	0.72025	0.71841	0.71811	0.71702	0.71608	0.7151	0.71421	0.7104	0.71008	0.70708	0.70234	0.69808	0.69363	0.69019	0.68687		237.003	0.66076	0.67015	0.67677
278.821	1.01986		29	1.02675		237.978	0.63012	0.64198	0.65355	0.66173	0.66987	0.67756	0.6809	0.6842	0.68734	0.68922	0.69167	0.69318	0.69417	0.69613	0.6964	0.69625	0.69643	0.69723	0.69675	0.69733	0.69675	0.69672	0.69852	0.69731	0.69552	0.69525	0.69435	0.69347	0.69258	0.69178	0.68819	0.68787	0.68496	0.68047	0.67634	0.6721	0.66891	0.6657		237.978	0.63794	0.64671	0.6535
279.79	1.04121		30	1.02614		238.953	0.60217	0.61436	0.62619	0.63456	0.64274	0.65053	0.65385	0.65714	0.66027	0.66211	0.6645	0.666	0.66705	0.66894	0.66927	0.66912	0.66931	0.66992	0.66949	0.67005	0.66953	0.66963	0.67142	0.67021	0.66857	0.66842	0.66758	0.66676	0.66602	0.6653	0.66182	0.66158	0.65887	0.65453	0.65064	0.64669	0.64367	0.64067		238.953	0.61299	0.62134	0.62808
280.76	1.0644		31	1.03082		239.928	0.57271	0.58492	0.5967	0.60506	0.6131	0.62082	0.62402	0.62723	0.63031	0.63208	0.63437	0.63575	0.63674	0.6386	0.63893	0.6387	0.63882	0.63933	0.63884	0.63951	0.63894	0.63918	0.64087	0.63979	0.63828	0.63814	0.6374	0.63661	0.63602	0.63536	0.63207	0.63183	0.6293	0.6252	0.62163	0.61791	0.61513	0.61235		239.928	0.5866	0.5944	0.60095
281.729	1.08938		32	1.02964		240.903	0.54232	0.55419	0.56571	0.57385	0.58163	0.58912	0.59208	0.59514	0.5981	0.59971	0.60183	0.6031	0.60399	0.60574	0.60599	0.60573	0.60576	0.60616	0.60565	0.60635	0.60577	0.60603	0.60766	0.6067	0.6052	0.60512	0.60447	0.60372	0.60326	0.60269	0.59954	0.59938	0.59702	0.59315	0.58991	0.58649	0.58389	0.58137		240.903	0.55933	0.56636	0.57273
282.698	1.11596		33	1.0147		241.878	0.51161	0.52288	0.53395	0.54173	0.54904	0.55612	0.55884	0.56165	0.56435	0.56581	0.56768	0.56877	0.5696	0.57108	0.57129	0.57098	0.57091	0.57123	0.57072	0.57137	0.57077	0.57103	0.57259	0.57166	0.5703	0.57018	0.56959	0.56888	0.56851	0.56811	0.56512	0.56497	0.56284	0.55921	0.55629	0.55317	0.55077	0.5485		241.878	0.53165	0.53793	0.54406
283.667	1.14288		34	1.01639		242.852	0.48113	0.49159	0.50199	0.50928	0.51605	0.52254	0.52493	0.52746	0.52982	0.53116	0.53274	0.53367	0.53429	0.53555	0.5356	0.53526	0.53515	0.53531	0.53479	0.53534	0.53478	0.53498	0.53647	0.53552	0.53431	0.53412	0.53361	0.53297	0.53263	0.53238	0.52952	0.52943	0.52753	0.52411	0.5215	0.51862	0.51652	0.51453		242.852	0.5042	0.50968	0.51554
284.636	1.17199		35	1.00987		243.827	0.45147	0.46096	0.47053	0.47722	0.4833	0.48918	0.49115	0.49327	0.49526	0.49646	0.49773	0.49849	0.49882	0.49989	0.49978	0.49929	0.49912	0.49922	0.49861	0.49915	0.49858	0.49872	0.50006	0.49915	0.49804	0.49784	0.49735	0.49675	0.49651	0.49639	0.49358	0.49358	0.49184	0.4887	0.48643	0.48385	0.48192	0.4802		243.827	0.47736	0.48208	0.4876
285.605	1.20248		36	1.01681		244.801	0.42303	0.43145	0.43996	0.44603	0.45137	0.45644	0.45794	0.45977	0.46141	0.46232	0.46326	0.46388	0.46398	0.46469	0.46443	0.46384	0.46359	0.46366	0.4629	0.46343	0.46286	0.46285	0.46413	0.46324	0.46219	0.46191	0.46152	0.46092	0.46074	0.46073	0.45806	0.45809	0.45654	0.45362	0.45169	0.44931	0.44769	0.44617		244.801	0.4515	0.45557	0.46065
286.574	1.23499		37	1.00742		245.775	0.39619	0.40345	0.41088	0.41616	0.42069	0.42496	0.42599	0.42739	0.42868	0.42936	0.43	0.43031	0.43026	0.43052	0.43019	0.42951	0.42912	0.42912	0.42826	0.42875	0.42818	0.42806	0.42926	0.42835	0.42736	0.427	0.42665	0.42606	0.4259	0.42608	0.42345	0.42355	0.42217	0.41954	0.41789	0.41572	0.41429	0.41308		245.775	0.42707	0.4304	0.43514
287.542	1.26921		38	1.00705		246.749	0.37138	0.37729	0.38366	0.38805	0.39175	0.39516	0.39577	0.39671	0.39757	0.39796	0.39828	0.39841	0.39811	0.39805	0.39752	0.39671	0.39628	0.39621	0.39531	0.39571	0.39507	0.39481	0.39592	0.39502	0.39401	0.39359	0.39331	0.39271	0.39264	0.39289	0.39035	0.39049	0.38931	0.38691	0.38547	0.38356	0.38241	0.38139		246.749	0.40422	0.40689	0.41123
288.51	1.30461		39	1.00936		247.723	0.34879	0.35333	0.35854	0.362	0.36484	0.36739	0.36755	0.36802	0.36848	0.36863	0.36859	0.36858	0.36795	0.36757	0.36682	0.36595	0.36553	0.36532	0.36438	0.36475	0.36403	0.36362	0.36464	0.3637	0.3627	0.36224	0.36196	0.36138	0.36128	0.36165	0.35921	0.35943	0.3583	0.35626	0.35495	0.35321	0.35237	0.35152		247.723	0.38325	0.38537	0.38917
289.478	1.34295		40	1.00931		248.697	0.32852	0.33172	0.33568	0.33832	0.34029	0.34195	0.34168	0.3417	0.34182	0.34155	0.34132	0.34102	0.34026	0.33947	0.33861	0.33761	0.33711	0.33686	0.33586	0.33615	0.33538	0.33487	0.33583	0.3349	0.33376	0.33327	0.33303	0.33246	0.33233	0.33282	0.33038	0.3307	0.32965	0.32789	0.32672	0.32517	0.32458	0.32392		248.697	0.36426	0.36589	0.36924
290.447	1.38343		41	0.99575		249.671	0.31063	0.31256	0.31534	0.31713	0.3183	0.31915	0.31845	0.31801	0.3178	0.31727	0.31674	0.31614	0.31525	0.31415	0.31308	0.31199	0.31146	0.31113	0.31011	0.31036	0.30951	0.30892	0.30974	0.30879	0.30758	0.30713	0.30681	0.30628	0.3062	0.30667	0.30431	0.30472	0.30382	0.30224	0.30115	0.29981	0.29945	0.29894		249.671	0.34723	0.34848	0.35138
291.415	1.4254		42	1.00654		250.644	0.29503	0.29582	0.2974	0.29846	0.29886	0.29901	0.29787	0.29705	0.29651	0.29575	0.29493	0.29413	0.29309	0.29165	0.29049	0.2893	0.28872	0.28837	0.28733	0.28746	0.28665	0.28587	0.28663	0.28558	0.28437	0.28393	0.28353	0.28314	0.283	0.28346	0.28114	0.28166	0.28085	0.27942	0.27841	0.2773	0.27711	0.27675		250.644	0.33225	0.33302	0.33562
292.382	1.47137		43	0.99968		251.618	0.28167	0.28136	0.28194	0.28227	0.28201	0.28145	0.28003	0.27887	0.27798	0.277	0.27599	0.27493	0.27389	0.27205	0.27083	0.26962	0.26894	0.26857	0.26746	0.2676	0.26677	0.26579	0.26656	0.26539	0.2642	0.26371	0.2633	0.2629	0.26275	0.26324	0.26105	0.26155	0.26081	0.25953	0.25866	0.25766	0.25758	0.25742		251.618	0.31918	0.31959	0.32181
293.35	1.51963		44	0.97726		252.591	0.27038	0.2691	0.26868	0.26849	0.26761	0.26637	0.26478	0.26332	0.2621	0.26102	0.25972	0.25849	0.25736	0.25523	0.25388	0.25268	0.25196	0.25164	0.25048	0.2506	0.2497	0.24862	0.2493	0.24802	0.24695	0.24633	0.24593	0.24548	0.24544	0.24579	0.24366	0.24425	0.24351	0.24239	0.24157	0.24074	0.24086	0.24081		252.591	0.30787	0.30806	0.30991
294.318	1.57091		45	0.99436		253.564	0.26109	0.25894	0.25763	0.25693	0.25542	0.25365	0.25176	0.25008	0.24856	0.24739	0.24588	0.24451	0.24328	0.2409	0.23953	0.23828	0.23747	0.23713	0.23592	0.23605	0.23512	0.23396	0.23461	0.23329	0.23214	0.23152	0.23107	0.23067	0.23058	0.23099	0.2289	0.2295	0.22875	0.22776	0.22702	0.22628	0.2265	0.22659		253.564	0.29837	0.29826	0.29978
295.285	1.62586		46	0.98879		254.537	0.25372	0.25073	0.24858	0.24737	0.2453	0.24307	0.24092	0.23904	0.23732	0.23599	0.23429	0.23281	0.23139	0.22882	0.22753	0.22621	0.22531	0.22496	0.22373	0.22389	0.22288	0.22164	0.2222	0.2209	0.2197	0.21907	0.2186	0.21819	0.21808	0.21846	0.21648	0.21707	0.21628	0.2154	0.21468	0.21407	0.21442	0.21461		254.537	0.29053	0.29022	0.29138
296.252	1.68199		47	0.96856		255.51	0.24801	0.24425	0.24143	0.23976	0.23722	0.2345	0.23215	0.23006	0.22816	0.2267	0.22479	0.22324	0.22181	0.21907	0.21774	0.21641	0.21544	0.21509	0.21382	0.21399	0.21299	0.21159	0.21211	0.21074	0.20954	0.20892	0.20842	0.20799	0.20785	0.20827	0.20629	0.20688	0.20618	0.20526	0.2046	0.20409	0.20456	0.20474		255.51	0.28421	0.28366	0.28458
297.219	1.74118		48	0.98447		256.483	0.24381	0.23939	0.23588	0.23384	0.2309	0.22784	0.22534	0.22311	0.22096	0.21945	0.21742	0.21582	0.2143	0.21145	0.21008	0.20874	0.20779	0.20739	0.20613	0.20633	0.20527	0.2038	0.20426	0.20281	0.20162	0.20096	0.20042	0.19998	0.19985	0.20026	0.1983	0.19888	0.19819	0.19736	0.19673	0.19622	0.19672	0.19698		256.483	0.27913	0.27847	0.27916
298.187	1.80318		49	0.97995		257.456	0.24069	0.23576	0.23178	0.22939	0.22618	0.22279	0.22028	0.21785	0.21559	0.21407	0.21188	0.2103	0.20874	0.20577	0.20437	0.20304	0.20213	0.20173	0.20044	0.20057	0.19951	0.19805	0.19839	0.19689	0.19575	0.19504	0.19448	0.19407	0.19393	0.19431	0.19236	0.19298	0.19227	0.19146	0.19081	0.19039	0.19088	0.1912		257.456	0.27511	0.27435	0.27485
299.153	1.86816		50	0.97581		258.428	0.23843	0.23316	0.22882	0.22618	0.22272	0.21917	0.21657	0.21407	0.21171	0.21016	0.20791	0.20634	0.20475	0.20169	0.2003	0.19898	0.19807	0.19769	0.19639	0.19651	0.19543	0.19396	0.19431	0.19272	0.1916	0.19086	0.19025	0.18986	0.1897	0.19009	0.18813	0.1887	0.18805	0.18727	0.18661	0.18624	0.18671	0.18708		258.428	0.27191	0.27107	0.27139
300.12	1.93884		51	0.98359		259.401	0.2369	0.23133	0.22673	0.22393	0.22029	0.21659	0.21395	0.21142	0.20903	0.20742	0.20516	0.20354	0.20198	0.19887	0.19751	0.19615	0.19533	0.19493	0.19367	0.19372	0.19263	0.19116	0.19147	0.18984	0.18876	0.18795	0.18736	0.18696	0.18682	0.18723	0.18526	0.18582	0.18514	0.18434	0.18372	0.18338	0.18385	0.1842		259.401	0.26934	0.26854	0.26868
301.087	2.0129		52	0.98682		260.373	0.236	0.23021	0.22541	0.22239	0.21865	0.21481	0.21219	0.20962	0.20716	0.20552	0.20326	0.20162	0.20007	0.19696	0.19559	0.19424	0.19344	0.19301	0.19179	0.19182	0.19074	0.18921	0.1895	0.18782	0.1868	0.18597	0.18538	0.18494	0.18479	0.18525	0.18318	0.18375	0.18308	0.18229	0.18165	0.18133	0.1818	0.18215		260.373	0.26757	0.26672	0.26671
302.053	2.09188		53	0.98335		261.345	0.23587	0.22979	0.22475	0.22155	0.2177	0.21373	0.21105	0.20843	0.20594	0.20428	0.20196	0.20032	0.19874	0.19565	0.1943	0.19293	0.19215	0.19172	0.19048	0.19051	0.18937	0.18784	0.18812	0.1864	0.18537	0.18451	0.18398	0.18347	0.18331	0.18378	0.18168	0.18225	0.18154	0.18073	0.18011	0.17977	0.18025	0.18052		261.345	0.26654	0.26562	0.26548
303.019	2.17165		54	0.97223		262.317	0.23657	0.23019	0.22484	0.22148	0.21743	0.21326	0.21054	0.20789	0.20532	0.20364	0.20123	0.19959	0.19806	0.19487	0.19356	0.19215	0.19135	0.19088	0.18969	0.18971	0.18855	0.18696	0.1872	0.18543	0.18441	0.18354	0.18299	0.18244	0.18228	0.18275	0.18061	0.18116	0.18043	0.17959	0.17894	0.17863	0.17908	0.17937		262.317	0.26642	0.26539	0.26506
303.986	2.25687		55	0.97732		263.289	0.23825	0.2315	0.22575	0.22217	0.21795	0.2136	0.21082	0.20809	0.20537	0.20369	0.20119	0.19949	0.19797	0.1947	0.19341	0.19196	0.19115	0.19066	0.18946	0.18946	0.18835	0.18669	0.18685	0.18499	0.18398	0.1831	0.18254	0.18191	0.18181	0.18225	0.18001	0.18059	0.17984	0.17893	0.17826	0.17795	0.17837	0.17861		263.289	0.26728	0.26616	0.26568
304.952	2.34306		56	0.96704		264.261	0.24099	0.23381	0.22768	0.22384	0.21935	0.2148	0.21194	0.20911	0.20625	0.20456	0.20195	0.20016	0.19863	0.19531	0.19399	0.19252	0.19166	0.19117	0.18996	0.18991	0.18882	0.18708	0.18712	0.18523	0.18422	0.1833	0.18269	0.18203	0.18193	0.18236	0.18009	0.18062	0.17986	0.17888	0.17821	0.17785	0.17827	0.17846		264.261	0.26919	0.26806	0.2674
305.918	2.4336		57	0.97808		265.232	0.24491	0.23723	0.23071	0.22655	0.22181	0.21701	0.21406	0.2111	0.20814	0.20637	0.20362	0.20183	0.20023	0.19679	0.19547	0.194	0.19312	0.19258	0.19135	0.1913	0.19019	0.18835	0.18831	0.18636	0.18533	0.18438	0.18375	0.183	0.18289	0.18333	0.18096	0.18151	0.18072	0.17966	0.17901	0.1786	0.17896	0.17912		265.232	0.27224	0.2711	0.27028
306.883	2.52806		58	0.96872		266.204	0.24988	0.24179	0.23485	0.23039	0.22535	0.22031	0.21723	0.21415	0.21104	0.2092	0.20637	0.20453	0.2029	0.19931	0.19801	0.19649	0.19563	0.19502	0.19378	0.19363	0.1926	0.19063	0.19053	0.18854	0.18743	0.18646	0.1858	0.18499	0.18485	0.18529	0.18284	0.18338	0.1825	0.18138	0.18073	0.18028	0.18058	0.18069		266.204	0.27647	0.27536	0.27437
307.849	2.62561		59	0.97583		267.175	0.25605	0.24746	0.24011	0.2354	0.23005	0.22473	0.2215	0.21834	0.21511	0.21317	0.2102	0.20836	0.2066	0.203	0.20164	0.20011	0.19919	0.19853	0.19726	0.19713	0.19606	0.19401	0.19379	0.19176	0.19058	0.18962	0.18893	0.18807	0.18789	0.18826	0.18577	0.18623	0.18537	0.18418	0.18346	0.18295	0.18322	0.1832		267.175	0.2819	0.28076	0.27963
308.814	2.72994		60	0.96693		268.146	0.26335	0.25424	0.24635	0.24147	0.23584	0.23023	0.22688	0.22359	0.22023	0.2182	0.21519	0.21327	0.21141	0.20774	0.20636	0.20472	0.2038	0.20308	0.20183	0.20163	0.20055	0.19841	0.19813	0.196	0.19477	0.1938	0.19303	0.19213	0.19195	0.19227	0.18971	0.19013	0.1892	0.18794	0.18718	0.18662	0.18678	0.18667		268.146	0.28842	0.28732	0.28597
309.78	2.83929		61	0.96821		269.117	0.27162	0.26207	0.25372	0.24848	0.24256	0.23678	0.23321	0.22989	0.22636	0.22421	0.22113	0.21911	0.21723	0.21348	0.21198	0.21038	0.20941	0.20866	0.20732	0.20715	0.20603	0.20375	0.2034	0.20123	0.19987	0.19892	0.19808	0.19713	0.19698	0.1972	0.19458	0.19494	0.19394	0.19261	0.19181	0.19114	0.19125	0.19104		269.117	0.2959	0.29483	0.29341
310.745	2.94926		62	0.96732		270.088	0.28077	0.27077	0.26194	0.25641	0.25025	0.24421	0.24047	0.237	0.23335	0.23114	0.22789	0.2259	0.22387	0.22007	0.21843	0.21687	0.21593	0.2151	0.21372	0.21359	0.21232	0.20996	0.20955	0.2073	0.20584	0.20485	0.20397	0.20297	0.20278	0.20292	0.20023	0.20057	0.19949	0.19812	0.19723	0.19644	0.19653	0.19623		270.088	0.30434	0.30334	0.30181
311.71	3.06106		63	0.97085		271.059	0.29072	0.28029	0.271	0.26514	0.25867	0.25237	0.2485	0.24483	0.24114	0.2388	0.2354	0.2334	0.23127	0.22738	0.22568	0.22406	0.22313	0.22227	0.22083	0.22064	0.2194	0.21687	0.21637	0.21406	0.21253	0.21148	0.21065	0.20958	0.20928	0.20935	0.20664	0.20689	0.20577	0.2043	0.2034	0.20248	0.20246	0.20203		271.059	0.31351	0.31265	0.31096
312.675	3.18263		64	0.96055		272.03	0.3015	0.29046	0.28068	0.27453	0.26786	0.2612	0.25714	0.25335	0.24954	0.24708	0.24356	0.24157	0.2393	0.2353	0.23354	0.23193	0.23092	0.23006	0.22848	0.22836	0.22709	0.22444	0.22381	0.22142	0.21987	0.21874	0.21785	0.21672	0.21638	0.21644	0.21362	0.21385	0.21263	0.21101	0.21011	0.20911	0.20897	0.20842		272.03	0.32336	0.32272	0.32084
313.64	3.31264		65	0.95962		273	0.31284	0.3012	0.29093	0.28448	0.27756	0.27055	0.26641	0.26243	0.2585	0.25593	0.25233	0.25018	0.24792	0.24367	0.2419	0.24027	0.23916	0.23834	0.23673	0.23657	0.23527	0.23242	0.23173	0.22929	0.22767	0.22647	0.22554	0.22433	0.22401	0.22398	0.22106	0.2212	0.21989	0.21825	0.21723	0.21611	0.21591	0.21529		273	0.33384	0.33328	0.33132
314.604	3.44171		66	0.96265		273.971	0.32454	0.31248	0.30174	0.29495	0.28773	0.28041	0.27619	0.27204	0.26792	0.26527	0.26155	0.25927	0.25698	0.25269	0.25075	0.24904	0.24793	0.24707	0.24539	0.24523	0.24393	0.24096	0.2402	0.23768	0.23586	0.23467	0.23369	0.23247	0.23205	0.232	0.22896	0.22899	0.22766	0.22593	0.22478	0.22353	0.22328	0.22259		273.971	0.3448	0.34423	0.3423
315.569	3.57347		67	0.96734		274.941	0.33665	0.32414	0.3129	0.30582	0.29829	0.29064	0.28623	0.28199	0.27761	0.27494	0.27112	0.26876	0.26643	0.26201	0.25991	0.25827	0.25702	0.25623	0.25445	0.2543	0.25298	0.24975	0.24893	0.24635	0.24454	0.2432	0.24217	0.24092	0.2404	0.24025	0.23723	0.23712	0.23572	0.23392	0.23257	0.23131	0.23097	0.2302		274.941	0.35622	0.3558	0.35379
316.533	3.716		68	0.96653		275.911	0.34919	0.33618	0.32434	0.31708	0.30914	0.30122	0.29676	0.29229	0.28783	0.28498	0.28102	0.27855	0.27622	0.27164	0.26939	0.26783	0.26645	0.26563	0.26382	0.26365	0.26236	0.25892	0.25795	0.25532	0.25346	0.25205	0.25096	0.24967	0.24908	0.24884	0.24584	0.24558	0.24419	0.24221	0.24074	0.23937	0.23895	0.23809		275.911	0.36794	0.36773	0.36558
317.497	3.8591		69	0.9714		276.881	0.3622	0.34855	0.33629	0.32877	0.32043	0.31218	0.30757	0.30298	0.29832	0.29544	0.29126	0.28879	0.28631	0.28155	0.2792	0.27766	0.27628	0.27543	0.27349	0.27333	0.27201	0.26835	0.2673	0.26461	0.26266	0.26118	0.26005	0.25872	0.2581	0.25772	0.25467	0.25436	0.25286	0.25081	0.24922	0.24776	0.24723	0.2463		276.881	0.38004	0.38	0.3778
318.461	4.00812		70	0.96199		277.851	0.37539	0.36129	0.34844	0.34069	0.33207	0.32339	0.31868	0.31398	0.30918	0.30612	0.30176	0.29924	0.29674	0.29173	0.28938	0.2878	0.28639	0.28545	0.28347	0.28332	0.28193	0.27812	0.27692	0.27421	0.27208	0.27055	0.26942	0.26806	0.2674	0.26691	0.26382	0.2634	0.26179	0.25962	0.25798	0.25639	0.25573	0.25477		277.851	0.39243	0.3926	0.39035
319.425	4.15802		71	0.95766		278.821	0.38894	0.37438	0.36102	0.353	0.34404	0.33498	0.3302	0.32535	0.3203	0.3172	0.31268	0.31005	0.30758	0.30228	0.29992	0.29824	0.29682	0.29586	0.29382	0.29363	0.29213	0.28822	0.28688	0.28405	0.28186	0.28026	0.27902	0.27767	0.27694	0.27635	0.27328	0.27268	0.27104	0.26872	0.26701	0.26529	0.26456	0.26354		278.821	0.40511	0.4054	0.40324
320.389	4.31438		72	0.95796		279.79	0.40295	0.38789	0.37405	0.36573	0.35645	0.34696	0.34207	0.33706	0.33176	0.32865	0.32391	0.32119	0.31867	0.31311	0.31067	0.30908	0.30763	0.3065	0.3044	0.30417	0.30267	0.29859	0.29715	0.29427	0.29201	0.29033	0.28898	0.2876	0.28681	0.28605	0.28301	0.28231	0.28061	0.27814	0.2763	0.27449	0.27366	0.27259		279.79	0.41812	0.41859	0.41643
321.353	4.47196		73	0.95465		280.76	0.41741	0.40168	0.38734	0.37889	0.36923	0.35936	0.35433	0.34914	0.34368	0.34044	0.33554	0.33261	0.33008	0.32443	0.32181	0.3202	0.31867	0.31759	0.31537	0.31513	0.3135	0.30935	0.30776	0.30487	0.30253	0.30078	0.29931	0.29788	0.29703	0.29623	0.29306	0.29229	0.2905	0.28791	0.28598	0.28398	0.28309	0.28195		280.76	0.43158	0.43221	0.43
322.316	4.63553		74	0.96219		281.729	0.43218	0.41582	0.40104	0.39227	0.38239	0.372	0.36695	0.36153	0.35592	0.35252	0.34746	0.34448	0.34194	0.33607	0.33332	0.33163	0.33012	0.32888	0.32665	0.3264	0.32475	0.32041	0.31878	0.31573	0.31343	0.31154	0.30992	0.30846	0.30763	0.30667	0.30343	0.30251	0.30069	0.29799	0.29592	0.29375	0.29273	0.29161		281.729	0.44527	0.44607	0.44382
323.28	4.80338		75	0.95332		282.698	0.44727	0.43044	0.41505	0.40605	0.39581	0.38522	0.37992	0.37437	0.36838	0.36497	0.35983	0.35673	0.35417	0.34803	0.34521	0.3434	0.34192	0.34052	0.3383	0.33802	0.33631	0.3318	0.33016	0.32697	0.32466	0.32259	0.32088	0.31935	0.31849	0.31743	0.31407	0.31324	0.31127	0.30831	0.30622	0.30385	0.30273	0.30156		282.698	0.45937	0.46045	0.45793
324.243	4.96404		76	0.95271		283.667	0.46294	0.44545	0.4296	0.42015	0.40963	0.39867	0.39318	0.3876	0.38133	0.37776	0.37252	0.36931	0.36674	0.36031	0.35749	0.3556	0.35408	0.35269	0.3504	0.35	0.34821	0.34361	0.34191	0.3386	0.33623	0.33398	0.33223	0.33067	0.32979	0.32863	0.3252	0.32428	0.32223	0.319	0.31688	0.3144	0.31314	0.31191		283.667	0.47378	0.47515	0.4725
325.206	5.12941		77	0.94539		284.636	0.47908	0.46089	0.44457	0.43467	0.42387	0.41253	0.40695	0.40117	0.39471	0.3911	0.38558	0.38226	0.37974	0.37302	0.3702	0.36826	0.36659	0.36521	0.36284	0.36242	0.36051	0.35586	0.35404	0.35057	0.34817	0.34576	0.34404	0.34234	0.34142	0.34015	0.33663	0.33566	0.33363	0.33017	0.32787	0.32525	0.32391	0.32249		284.636	0.48854	0.49009	0.48742
326.169	5.29804		78	0.96316		285.605	0.49546	0.47661	0.45985	0.44963	0.43841	0.42674	0.42101	0.4151	0.40842	0.40474	0.39912	0.39561	0.39307	0.3861	0.38331	0.38121	0.37953	0.37803	0.37576	0.37508	0.37318	0.36851	0.36658	0.36298	0.3605	0.35797	0.35618	0.35442	0.35343	0.35222	0.34853	0.34741	0.34527	0.34162	0.33919	0.33655	0.33505	0.33352		285.605	0.50357	0.50553	0.50273
327.132	5.46089		79	0.9562		286.574	0.51211	0.49276	0.47556	0.4649	0.45346	0.44143	0.43548	0.42939	0.4226	0.41882	0.41298	0.40946	0.40682	0.39964	0.39683	0.39456	0.39282	0.39132	0.38902	0.38828	0.38632	0.38159	0.37948	0.37578	0.37321	0.37068	0.36875	0.36694	0.36598	0.36458	0.36082	0.35963	0.35737	0.3536	0.35104	0.34825	0.34661	0.34499		286.574	0.51899	0.52119	0.51832
328.094	5.62039		80	0.94921		287.542	0.52933	0.50938	0.49162	0.48048	0.46875	0.45653	0.45037	0.44409	0.43724	0.43328	0.42734	0.42365	0.42099	0.41352	0.4108	0.40835	0.40663	0.40502	0.40273	0.4019	0.39989	0.39507	0.39289	0.38904	0.38639	0.38368	0.38172	0.37996	0.37887	0.37739	0.37354	0.37225	0.36988	0.36596	0.36321	0.36033	0.35856	0.35682		287.542	0.53478	0.53718	0.53419
329.057	5.7904		81	0.94399		288.51	0.54687	0.52641	0.50793	0.49643	0.48436	0.47206	0.46574	0.4592	0.45218	0.44818	0.44203	0.43815	0.43546	0.42786	0.42521	0.42254	0.42092	0.41915	0.41681	0.41587	0.41386	0.40896	0.40678	0.40269	0.40001	0.39711	0.39517	0.39336	0.39219	0.39056	0.38665	0.38523	0.38277	0.37882	0.37578	0.3728	0.37093	0.36902		288.51	0.55079	0.55338	0.55041
330.019	5.95754		82	0.95286		289.478	0.56461	0.54351	0.5246	0.5129	0.5004	0.48792	0.48129	0.47473	0.46751	0.46337	0.45716	0.45306	0.45037	0.44259	0.43994	0.4372	0.43551	0.43372	0.43128	0.43029	0.42824	0.4232	0.42097	0.41674	0.41401	0.41103	0.40897	0.40715	0.40594	0.40416	0.40019	0.3987	0.39612	0.39196	0.38881	0.38567	0.38372	0.38162		289.478	0.56697	0.56986	0.56682
330.981	6.128		83	0.94918		290.447	0.58259	0.56108	0.54166	0.52975	0.51669	0.50399	0.49725	0.49046	0.48322	0.47895	0.47257	0.46847	0.46561	0.45768	0.45501	0.4522	0.45045	0.44855	0.44608	0.44509	0.4429	0.43788	0.43546	0.43122	0.42834	0.42545	0.42318	0.42135	0.42005	0.41812	0.41412	0.41254	0.40976	0.40557	0.40226	0.39884	0.39683	0.39449		290.447	0.58335	0.58648	0.58353
331.943	6.29107		84	0.9457		291.415	0.60099	0.5789	0.55901	0.54673	0.53333	0.52047	0.51363	0.50656	0.49922	0.49483	0.4883	0.48427	0.48127	0.47321	0.47043	0.46761	0.46572	0.46387	0.46131	0.46033	0.45802	0.45286	0.45033	0.446	0.443	0.44013	0.43777	0.43591	0.43443	0.43248	0.42838	0.42679	0.42392	0.41947	0.41604	0.4125	0.41036	0.40784		291.415	0.59995	0.60336	0.6004
332.906	6.46012		85	0.94959		292.382	0.6198	0.59699	0.5766	0.56391	0.55028	0.53717	0.53019	0.52295	0.51552	0.51104	0.50448	0.50019	0.4972	0.48898	0.48613	0.48323	0.48143	0.47948	0.47684	0.47583	0.4735	0.46819	0.46555	0.46114	0.45792	0.45507	0.45273	0.45079	0.44923	0.44718	0.44297	0.44123	0.43832	0.4338	0.43009	0.42646	0.42424	0.42147		292.382	0.6166	0.6205	0.61744
333.867	6.62693		86	0.95923		293.35	0.63856	0.61528	0.59447	0.58136	0.5674	0.55413	0.54702	0.53959	0.53205	0.52751	0.52088	0.51638	0.51328	0.5051	0.50212	0.49916	0.49748	0.49537	0.4928	0.49168	0.48926	0.48385	0.48103	0.47659	0.47327	0.4703	0.46794	0.46593	0.4643	0.46217	0.45787	0.45607	0.4531	0.44835	0.44451	0.44067	0.43834	0.43537		293.35	0.63344	0.63761	0.63478
334.829	6.79392		87	0.94946		294.318	0.65761	0.6337	0.61247	0.59911	0.58472	0.57136	0.56413	0.55654	0.54904	0.54437	0.5376	0.53285	0.5297	0.52152	0.51843	0.51549	0.51372	0.51155	0.50886	0.5077	0.50525	0.49985	0.49691	0.49233	0.48892	0.48578	0.48344	0.48143	0.47966	0.47746	0.47308	0.47114	0.46816	0.46319	0.45919	0.45523	0.45277	0.44954		294.318	0.65068	0.65506	0.65231
335.79	6.94487		88	0.9478		295.285	0.67696	0.65243	0.63079	0.61717	0.60227	0.58892	0.58148	0.57375	0.56618	0.56138	0.55458	0.54973	0.5464	0.5382	0.53483	0.53205	0.53018	0.52797	0.52536	0.52418	0.52157	0.51615	0.51312	0.50827	0.50487	0.5018	0.4993	0.49718	0.49543	0.49306	0.48857	0.48649	0.48349	0.47837	0.47414	0.47009	0.4675	0.46407		295.285	0.66788	0.67271	0.6698
336.752	7.11614		89	0.94974		296.252	0.69632	0.6713	0.64935	0.63534	0.62039	0.60682	0.59899	0.59126	0.5837	0.57881	0.5718	0.56679	0.56339	0.55524	0.55167	0.54893	0.54701	0.54478	0.54206	0.54097	0.53834	0.53277	0.52958	0.52466	0.52112	0.51799	0.51551	0.51332	0.51153	0.50897	0.50443	0.50218	0.49928	0.49387	0.48942	0.48527	0.48258	0.47886		296.252	0.68517	0.69057	0.68764
337.713	7.28273		90	0.94148		297.219	0.71586	0.69036	0.668	0.65354	0.63865	0.62474	0.61686	0.609	0.60138	0.59639	0.58929	0.58416	0.58068	0.57251	0.56882	0.56615	0.56418	0.56184	0.55916	0.55807	0.55549	0.54966	0.5464	0.54141	0.53774	0.53446	0.53191	0.52982	0.52786	0.52527	0.52048	0.51825	0.51524	0.50961	0.50487	0.50075	0.49782	0.49397		297.219	0.70266	0.70833	0.70554
338.674	7.43119		91	0.74866		298.187	0.73537	0.70948	0.68665	0.67219	0.65688	0.64281	0.63495	0.62685	0.61942	0.61416	0.6072	0.60185	0.59825	0.59007	0.58637	0.58368	0.58171	0.57926	0.57663	0.57576	0.5729	0.5668	0.56358	0.55833	0.55473	0.55137	0.54882	0.54657	0.54454	0.54176	0.53701	0.53461	0.53147	0.5257	0.52093	0.51641	0.51344	0.50931		298.187	0.72018	0.72626	0.72348
339.635	7.5713		92	0.58834		299.153	0.75507	0.72886	0.70546	0.69121	0.67552	0.66124	0.65319	0.64494	0.63763	0.63216	0.62509	0.61988	0.61607	0.60791	0.60408	0.60143	0.59923	0.59699	0.59429	0.59344	0.59076	0.58448	0.58099	0.57572	0.57204	0.56867	0.56606	0.56355	0.56162	0.55863	0.55387	0.55133	0.54804	0.54222	0.53724	0.53246	0.52936	0.52514		299.153	0.73795	0.74409	0.74126
340.596	7.72861		93	0.47483		300.12	0.77461	0.74819	0.72447	0.71018	0.69412	0.67975	0.67158	0.66348	0.65597	0.65032	0.64323	0.63803	0.63408	0.62594	0.62219	0.6195	0.61716	0.61501	0.61219	0.61141	0.60877	0.60227	0.59873	0.59336	0.58969	0.58623	0.58374	0.58097	0.57904	0.57595	0.57098	0.56837	0.56507	0.55909	0.55386	0.54905	0.54567	0.54127		300.12	0.75549	0.76178	0.75908
341.557	7.86581		94	0.3964		301.087	0.79407	0.76749	0.74351	0.72936	0.71289	0.69809	0.69014	0.68188	0.67451	0.6688	0.66155	0.65633	0.65239	0.64411	0.64063	0.63776	0.63533	0.63338	0.63059	0.62974	0.6272	0.62029	0.61669	0.61125	0.60756	0.60398	0.60151	0.59873	0.59647	0.59349	0.58845	0.58572	0.5823	0.57625	0.57074	0.56583	0.56219	0.55779		301.087	0.77287	0.77951	0.77707
342.517	8.00353		95	0.34491		302.053	0.81329	0.78661	0.76237	0.74829	0.73182	0.71698	0.70878	0.70047	0.69322	0.68719	0.68018	0.675	0.67094	0.66262	0.65915	0.65624	0.65384	0.65199	0.64895	0.64814	0.64566	0.63887	0.63521	0.62961	0.626	0.62211	0.61961	0.61696	0.61471	0.61149	0.60611	0.60341	0.60012	0.59375	0.58795	0.58279	0.57902	0.5747		302.053	0.79031	0.79712	0.79508
343.477	8.10387		96	0.31398		303.019	0.83255	0.80568	0.78102	0.76732	0.75073	0.73548	0.72758	0.71925	0.71182	0.70604	0.69899	0.69371	0.68954	0.68139	0.67796	0.67495	0.6727	0.67074	0.66773	0.66658	0.66426	0.65762	0.65362	0.64801	0.64441	0.64053	0.63806	0.63514	0.63294	0.6297	0.62412	0.62137	0.61794	0.61129	0.60549	0.6002	0.59624	0.59188		303.019	0.80759	0.81478	0.8127
344.438	8.20748		97	0.29402		303.986	0.85178	0.82411	0.79966	0.78603	0.76954	0.75425	0.7463	0.73824	0.73074	0.72479	0.71752	0.71263	0.70819	0.70016	0.69675	0.69405	0.69137	0.6896	0.68668	0.68547	0.68326	0.67656	0.67225	0.66669	0.66295	0.6591	0.65638	0.65343	0.65139	0.64814	0.64216	0.63928	0.63608	0.62918	0.623	0.61755	0.61356	0.6089		303.986	0.82463	0.83207	0.83031
345.398	8.31469		98	0.27937		304.952	0.87052	0.84274	0.81808	0.80445	0.78835	0.77276	0.76494	0.75698	0.74921	0.74326	0.73622	0.73186	0.72677	0.71884	0.71563	0.71284	0.71008	0.70831	0.70548	0.70425	0.70221	0.69518	0.69131	0.68546	0.68156	0.6776	0.67494	0.67168	0.6699	0.66647	0.66049	0.65741	0.6542	0.64714	0.64075	0.63514	0.63102	0.62612		304.952	0.84123	0.84898	0.84718
346.358	8.39323		99	0.27565		305.918	0.8884	0.86092	0.83649	0.82272	0.80705	0.7913	0.78342	0.77572	0.76757	0.76158	0.75454	0.75066	0.74559	0.73752	0.73428	0.73161	0.72878	0.72698	0.72432	0.72305	0.72126	0.71379	0.70996	0.70408	0.70036	0.69643	0.69352	0.69015	0.68828	0.68488	0.67872	0.67561	0.67214	0.66515	0.65849	0.65253	0.6482	0.64335		305.918	0.85738	0.86553	0.86394
347.317	8.43173		100	0.27429		306.883	0.90659	0.8793	0.85454	0.84096	0.82538	0.8093	0.80191	0.79389	0.78608	0.78002	0.77297	0.76904	0.76417	0.7562	0.75277	0.75025	0.74772	0.74553	0.74283	0.74184	0.74002	0.73262	0.72867	0.72284	0.71901	0.71498	0.71196	0.70846	0.70683	0.70308	0.69687	0.6936	0.69018	0.68267	0.6763	0.67012	0.66566	0.66045		306.883	0.87338	0.88183	0.88053
348.277	8.46598		101	0.27044		307.849	0.92428	0.89727	0.87231	0.85904	0.84346	0.82713	0.81989	0.81174	0.80395	0.79838	0.79134	0.78718	0.78224	0.77457	0.77118	0.76843	0.76633	0.76431	0.76152	0.76024	0.75865	0.75152	0.74727	0.74177	0.73771	0.73344	0.73033	0.72673	0.72519	0.72127	0.71486	0.71139	0.70818	0.70056	0.69378	0.68767	0.68286	0.67743		307.849	0.8891	0.89743	0.89659
349.236	8.50896		102	0.2561		308.814	0.94139	0.91475	0.88986	0.87661	0.86117	0.84486	0.83781	0.82987	0.82144	0.81642	0.80947	0.80555	0.8006	0.79261	0.78951	0.787	0.7846	0.78225	0.77993	0.77837	0.77679	0.76988	0.7656	0.76011	0.75606	0.75138	0.74867	0.74476	0.74309	0.73941	0.73278	0.72928	0.72594	0.7181	0.71148	0.70516	0.69999	0.69455		308.814	0.90439	0.91271	0.91212
350.196	8.5267		103	0.2698		309.78	0.95777	0.93135	0.90677	0.89372	0.87853	0.86229	0.85557	0.84739	0.8392	0.8342	0.82719	0.82341	0.81865	0.81034	0.80788	0.80475	0.80283	0.80032	0.7981	0.79657	0.79473	0.78808	0.78388	0.77839	0.77432	0.76948	0.76681	0.76256	0.76089	0.75715	0.75002	0.74686	0.74372	0.73527	0.72864	0.72219	0.71688	0.71162		309.78	0.91885	0.92769	0.92728
351.155	8.49958		104	0.27084		310.745	0.97384	0.94765	0.92368	0.91056	0.89537	0.87934	0.87266	0.86448	0.85635	0.85169	0.84466	0.84098	0.83631	0.82814	0.82591	0.82266	0.82056	0.81853	0.81605	0.81456	0.81289	0.80607	0.80209	0.79619	0.792	0.78768	0.78452	0.78026	0.77887	0.77494	0.76776	0.76435	0.7612	0.75263	0.7457	0.73922	0.73395	0.72858		310.745	0.93291	0.9422	0.94246
352.114	8.4601		105	0.26937		311.71	0.98941	0.96351	0.94013	0.92683	0.91182	0.89569	0.88952	0.88133	0.87324	0.8687	0.86168	0.85837	0.85388	0.84565	0.84341	0.84006	0.83799	0.83645	0.83415	0.83216	0.83072	0.82348	0.81997	0.81391	0.80961	0.80561	0.80208	0.79809	0.79645	0.79253	0.7854	0.78149	0.77871	0.76998	0.76248	0.75612	0.75078	0.74515		311.71	0.94647	0.9562	0.95669
353.073	8.41015		106	0.27308		312.675	1.00406	0.97882	0.95568	0.94277	0.92772	0.91207	0.90586	0.8978	0.88968	0.88579	0.87859	0.87508	0.8713	0.8631	0.86104	0.85743	0.85553	0.8536	0.85142	0.8499	0.84807	0.84131	0.83747	0.83188	0.82726	0.82288	0.81978	0.81566	0.81367	0.80979	0.80302	0.79871	0.79614	0.7872	0.77969	0.77272	0.76734	0.76163		312.675	0.95941	0.96975	0.97052
354.032	8.31145		107	0.27167		313.64	1.01796	0.99343	0.97103	0.95784	0.94311	0.92793	0.92185	0.91409	0.90601	0.9025	0.89545	0.892	0.88815	0.88014	0.87818	0.87445	0.87269	0.8708	0.86876	0.86691	0.86545	0.85838	0.85512	0.84925	0.84455	0.84049	0.83714	0.83315	0.83124	0.82738	0.82053	0.81586	0.8133	0.80416	0.79626	0.78946	0.78412	0.77813		313.64	0.97127	0.98262	0.98333
354.99	8.22138		108	0.27024		314.604	1.0307	1.00732	0.98557	0.97239	0.95811	0.94329	0.93709	0.93014	0.92267	0.91891	0.91203	0.90842	0.90451	0.89673	0.89482	0.89174	0.8897	0.8877	0.88587	0.88391	0.88232	0.87578	0.87241	0.86674	0.86191	0.85816	0.85443	0.85053	0.84864	0.84487	0.83773	0.83303	0.82994	0.82137	0.81341	0.80631	0.80068	0.79406		314.604	0.98286	0.99495	0.99535
355.949	8.10278		109	0.27251		315.569	1.04339	1.02031	0.99947	0.9864	0.97252	0.95798	0.95232	0.9457	0.93833	0.93477	0.92807	0.92429	0.92088	0.91348	0.91156	0.90841	0.90632	0.9048	0.90256	0.90094	0.89907	0.89317	0.88937	0.88386	0.8792	0.87542	0.87161	0.86765	0.86589	0.86179	0.85493	0.84977	0.84667	0.83828	0.83039	0.82294	0.81694	0.81037		315.569	0.993	1.00612	1.00649
356.907	7.96551		110	0.27122		316.533	1.05471	1.03223	1.01228	0.99954	0.98617	0.97208	0.96691	0.9605	0.95359	0.95034	0.94394	0.94024	0.93682	0.92965	0.92729	0.92454	0.92279	0.92105	0.91898	0.91767	0.91548	0.90979	0.90572	0.90073	0.89589	0.89232	0.8886	0.88461	0.88258	0.87888	0.87171	0.8668	0.86365	0.85487	0.84679	0.8394	0.83325	0.82668		316.533	1.00243	1.01627	1.01693
357.865	7.80359		111	0.29366		317.497	1.06492	1.04359	1.02461	1.01218	0.99957	0.98583	0.98079	0.97482	0.96878	0.96549	0.95905	0.9553	0.95245	0.94569	0.9429	0.94067	0.93821	0.93695	0.93497	0.93436	0.93175	0.92627	0.9219	0.91744	0.91285	0.90942	0.90535	0.90229	0.89931	0.89585	0.88847	0.88345	0.88024	0.87103	0.8633	0.8553	0.84919	0.84305		317.497	1.0108	1.0259	1.02631
358.823	7.64964		112	0.31455		318.461	1.07392	1.05353	1.03574	1.02324	1.0122	0.99878	0.99391	0.9885	0.98297	0.97977	0.97306	0.97038	0.96766	0.96103	0.95815	0.95568	0.95401	0.95227	0.95034	0.9506	0.94747	0.94233	0.93744	0.93332	0.92945	0.92573	0.92171	0.91846	0.91574	0.91196	0.90452	0.89974	0.89603	0.88728	0.87916	0.87115	0.8647	0.85777		318.461	1.01811	1.03423	1.03454
359.781	7.46029		113	0.33521		319.425	1.08202	1.06249	1.04579	1.0338	1.02341	1.01107	1.00636	1.00134	0.99635	0.99349	0.98688	0.98434	0.98151	0.97598	0.97319	0.97064	0.96857	0.96766	0.96508	0.96622	0.96316	0.95751	0.9532	0.94898	0.94552	0.9413	0.93766	0.93469	0.93145	0.92754	0.92023	0.91603	0.91183	0.90297	0.89487	0.88656	0.87974	0.87295		319.425	1.0246	1.04131	1.04139
360.739	7.24727		114	0.35734		320.389	1.0886	1.07053	1.05498	1.04321	1.03392	1.02238	1.0177	1.01382	1.00923	1.0067	0.99983	0.99749	0.99446	0.99005	0.98686	0.98476	0.98325	0.98237	0.97948	0.98132	0.97763	0.97219	0.96789	0.96364	0.96099	0.95598	0.95242	0.95016	0.94636	0.94254	0.93543	0.93149	0.92691	0.91775	0.91029	0.90164	0.89451	0.88752		320.389	1.0303	1.04747	1.0479
361.697	7.00827		115	0.37759		321.353	1.09419	1.07727	1.06311	1.0523	1.04352	1.03298	1.02874	1.02492	1.02076	1.01861	1.01219	1.01007	1.00692	1.00323	1.00026	0.99863	0.99609	0.99555	0.99309	0.99511	0.9909	0.98591	0.98193	0.97768	0.97541	0.97047	0.96635	0.96487	0.96043	0.95727	0.94946	0.94649	0.94137	0.93216	0.92444	0.91586	0.90841	0.90159		321.353	1.03487	1.05225	1.053
362.654	6.73794		116	0.39619		322.316	1.09843	1.08304	1.07033	1.05995	1.05182	1.04243	1.03877	1.03533	1.03144	1.02968	1.02401	1.02178	1.01843	1.0153	1.0123	1.01117	1.00815	1.00814	1.00559	1.00807	1.00376	0.99877	0.99532	0.99106	0.98898	0.98381	0.97964	0.97842	0.97388	0.97116	0.96307	0.96056	0.95527	0.94618	0.93812	0.92933	0.92165	0.9145		322.316	1.03867	1.05644	1.05702
363.611	6.432		117	0.41427		323.28	1.10175	1.08786	1.07609	1.06661	1.05934	1.05096	1.04742	1.04459	1.04126	1.03926	1.03443	1.03237	1.0289	1.02614	1.02363	1.02303	1.01982	1.01991	1.01725	1.01999	1.01554	1.01054	1.00769	1.00333	1.00145	0.99645	0.9921	0.99089	0.98679	0.98398	0.97599	0.97348	0.96827	0.95891	0.95089	0.94219	0.93417	0.92686		323.28	1.04122	1.05916	1.0599
364.568	6.09722		118	0.43272		324.243	1.1041	1.09149	1.08094	1.07208	1.0657	1.0581	1.05497	1.0527	1.04963	1.04813	1.04363	1.04156	1.03843	1.03618	1.03331	1.03326	1.03062	1.03081	1.02776	1.03119	1.02689	1.02142	1.01917	1.01441	1.0128	1.0086	1.00374	1.00261	0.99827	0.99625	0.98799	0.98533	0.98037	0.97036	0.96288	0.95368	0.94552	0.93821		324.243	1.04268	1.06082	1.06226
365.525	5.76134		119	0.45001		325.206	1.10497	1.09367	1.0841	1.07638	1.07076	1.06466	1.06145	1.05981	1.05673	1.05575	1.05139	1.04958	1.0467	1.04519	1.04241	1.04257	1.04005	1.04021	1.03726	1.04076	1.03693	1.03119	1.02937	1.02477	1.02297	1.0192	1.01428	1.01317	1.00832	1.00667	0.99886	0.99574	0.99139	0.98069	0.97346	0.96421	0.95629	0.94872		325.206	1.04331	1.06121	1.063
366.482	5.40162		120	0.46622		326.169	1.10436	1.09455	1.08645	1.07967	1.07469	1.06917	1.06645	1.06581	1.06247	1.06188	1.05818	1.05678	1.05398	1.05295	1.05041	1.05067	1.04778	1.04847	1.04501	1.04895	1.04583	1.03953	1.03793	1.03348	1.03198	1.02847	1.02356	1.02232	1.01761	1.0158	1.00894	1.00532	1.00129	0.99008	0.98305	0.97368	0.96603	0.95781		326.169	1.04269	1.06047	1.06265
367.439	5.04305		121	0.48114		327.132	1.10248	1.09463	1.08753	1.08163	1.07706	1.07285	1.07037	1.0703	1.06751	1.06695	1.0636	1.06254	1.06016	1.0592	1.05687	1.05761	1.05469	1.05568	1.0515	1.05577	1.05331	1.04721	1.04543	1.04116	1.03987	1.03649	1.03174	1.03048	1.02563	1.02384	1.01748	1.01322	1.00936	0.99815	0.99175	0.98196	0.97445	0.96571		327.132	1.04098	1.05845	1.06127
368.396	4.66898		122	0.49684		328.094	1.09943	1.09295	1.0871	1.08171	1.07832	1.07511	1.07296	1.07333	1.07068	1.07058	1.06761	1.06693	1.06484	1.06445	1.06237	1.06321	1.06079	1.06168	1.05676	1.06138	1.05898	1.05319	1.0517	1.04785	1.04618	1.04331	1.03862	1.03697	1.03252	1.03061	1.02474	1.02003	1.01658	1.00513	0.99872	0.98902	0.98158	0.97287		328.094	1.0383	1.05527	1.05849
369.352	4.33096		123	0.50844		329.057	1.09509	1.08987	1.08516	1.08101	1.07809	1.07596	1.07428	1.0749	1.07261	1.07263	1.07087	1.06995	1.06851	1.06842	1.06618	1.06742	1.06555	1.06625	1.061	1.06543	1.06384	1.05824	1.05639	1.05313	1.05122	1.04852	1.04451	1.04225	1.03824	1.03586	1.03067	1.0258	1.02273	1.01082	1.00425	0.99468	0.98714	0.9785		329.057	1.03431	1.05063	1.05461
370.308	3.97446		124	0.52158		330.019	1.08898	1.08531	1.08203	1.07887	1.07692	1.07561	1.07424	1.07513	1.07321	1.07361	1.07275	1.07154	1.07064	1.07109	1.069	1.07032	1.06901	1.06939	1.06399	1.06845	1.0674	1.06202	1.06005	1.05728	1.05497	1.05221	1.04887	1.04624	1.04296	1.03998	1.03531	1.0302	1.02713	1.01521	1.00856	0.99957	0.99165	0.98312		330.019	1.029	1.04474	1.04958
371.264	3.6245		125	0.53485		330.981	1.08184	1.07939	1.07746	1.07536	1.07414	1.07381	1.07283	1.07465	1.07254	1.07364	1.07323	1.07199	1.07152	1.07257	1.07035	1.07196	1.07099	1.07088	1.06546	1.06972	1.06937	1.06442	1.06283	1.06009	1.05731	1.05498	1.05215	1.04901	1.04615	1.04299	1.03892	1.0334	1.03025	1.01838	1.01178	1.00344	0.99501	0.98697		330.981	1.02266	1.03788	1.04313
372.22	3.27619		126	0.55104		331.943	1.07302	1.07193	1.07125	1.0704	1.07023	1.07065	1.07047	1.07228	1.0706	1.0721	1.07218	1.07125	1.07121	1.07268	1.07051	1.07255	1.07183	1.07152	1.06623	1.07025	1.07017	1.06594	1.06421	1.06196	1.05887	1.05696	1.05435	1.0508	1.04831	1.04493	1.04131	1.03591	1.03239	1.02049	1.01395	1.00634	0.99729	0.9898		331.943	1.01471	1.0295	1.03517
373.176	2.99956		127	0.56421		332.906	1.06248	1.06338	1.06376	1.06403	1.0652	1.06658	1.0669	1.06886	1.06772	1.06956	1.07003	1.06923	1.06962	1.0716	1.06967	1.0719	1.07147	1.07108	1.06589	1.06956	1.07	1.06597	1.06427	1.06284	1.05932	1.05753	1.0557	1.05155	1.04948	1.04581	1.04256	1.0369	1.03367	1.02164	1.01496	1.00803	0.99887	0.9913		332.906	1.00521	1.02002	1.02616
374.132	2.73997		128	0.57466		333.867	1.05053	1.05333	1.05498	1.05664	1.05837	1.06101	1.06206	1.06394	1.06351	1.06567	1.06666	1.06604	1.06694	1.06956	1.0677	1.06992	1.06998	1.06948	1.06457	1.06807	1.06899	1.06516	1.0634	1.06261	1.0587	1.05735	1.05554	1.0513	1.04973	1.04572	1.04275	1.03711	1.03366	1.02155	1.01508	1.00879	0.99911	0.99208		333.867	0.99451	1.00907	1.01567
375.087	2.47767		129	0.58548		334.829	1.03692	1.04181	1.04463	1.04806	1.05029	1.05414	1.05572	1.05754	1.05828	1.06062	1.06239	1.06188	1.06327	1.06629	1.06468	1.06709	1.06707	1.06672	1.06218	1.0654	1.06659	1.06336	1.06155	1.06096	1.05697	1.05627	1.05455	1.05009	1.04868	1.0445	1.04203	1.03614	1.03274	1.02054	1.01455	1.00822	0.99858	0.9919		334.829	0.98239	0.99678	1.00361
376.043	2.26885		130	0.59904		335.79	1.02197	1.02894	1.03306	1.03826	1.04104	1.04616	1.04819	1.05017	1.05193	1.05427	1.05658	1.05663	1.05831	1.06168	1.06058	1.06271	1.06277	1.06271	1.05851	1.06134	1.06309	1.06048	1.05831	1.05845	1.05422	1.05432	1.05234	1.04788	1.04662	1.04238	1.04001	1.03441	1.03096	1.01853	1.01286	1.0069	0.99704	0.99079		335.79	0.96888	0.98295	0.99006
376.998	2.07508		131	0.60755		336.752	1.00513	1.01463	1.02003	1.02695	1.03031	1.0366	1.0392	1.04147	1.04439	1.04681	1.04973	1.0502	1.05193	1.0559	1.05533	1.05731	1.05744	1.05773	1.05415	1.0566	1.05818	1.05642	1.05411	1.05471	1.05037	1.05106	1.04904	1.04498	1.04354	1.03928	1.03687	1.03179	1.02801	1.01577	1.01018	1.00468	0.99458	0.98856		336.752	0.95366	0.96789	0.97535
377.953	1.9016		132	0.61763		337.713	0.98689	0.99892	1.00564	1.01439	1.01849	1.02589	1.02925	1.03138	1.03599	1.03844	1.04172	1.04255	1.04457	1.04906	1.04887	1.05048	1.05097	1.05153	1.04875	1.05074	1.05258	1.05123	1.04863	1.04986	1.04582	1.04658	1.04449	1.04113	1.03911	1.03512	1.0327	1.02814	1.02408	1.012	1.00624	1.00096	0.99079	0.98518		337.713	0.93713	0.95163	0.95945
378.908	1.75006		133	0.63168		338.674	0.96748	0.9817	0.9898	1.00006	1.00531	1.01419	1.01782	1.02029	1.02622	1.02852	1.03279	1.03384	1.03574	1.04107	1.04124	1.04242	1.04302	1.04411	1.04186	1.04346	1.04515	1.04476	1.04194	1.0437	1.04008	1.04106	1.0386	1.03592	1.0338	1.02979	1.02721	1.02316	1.0189	1.0071	1.00123	0.99613	0.98586	0.98084		338.674	0.91962	0.93428	0.94212
379.863	1.61388		134	0.64184		339.635	0.94709	0.96297	0.97282	0.98446	0.99072	1.00071	1.00501	1.00806	1.01498	1.01764	1.02225	1.02355	1.02539	1.03152	1.03213	1.03306	1.03347	1.03512	1.03362	1.03457	1.03632	1.03669	1.03352	1.03577	1.03248	1.03372	1.03139	1.02911	1.02681	1.02306	1.02017	1.01658	1.01207	1.00067	0.99505	0.99006	0.97962	0.97478		339.635	0.90069	0.91607	0.9233
380.817	1.49448		135	0.64764		340.596	0.92526	0.94259	0.95453	0.9673	0.97478	0.98604	0.99053	0.99437	1.0025	1.00465	1.01003	1.01204	1.01343	1.02021	1.02114	1.02217	1.02202	1.0243	1.0235	1.02441	1.02619	1.02691	1.02394	1.02641	1.0235	1.02482	1.02217	1.02051	1.01828	1.01476	1.01156	1.00829	1.00357	0.99286	0.98715	0.98226	0.97188	0.96699		340.596	0.88063	0.89639	0.90351
381.772	1.39735		136	0.6552		341.557	0.90209	0.92148	0.93498	0.94871	0.95768	0.96964	0.97457	0.97904	0.98801	0.98993	0.99615	0.99905	0.99954	1.00739	1.00853	1.00926	1.00907	1.01161	1.01134	1.01222	1.01404	1.01514	1.0125	1.01495	1.01285	1.01392	1.01157	1.01016	1.00753	1.00444	1.00108	0.99844	0.99322	0.98324	0.97746	0.97262	0.96226	0.95754		341.557	0.85955	0.87567	0.88214
382.726	1.31051		137	0.66676		342.517	0.87796	0.89907	0.91428	0.92881	0.93914	0.95172	0.95719	0.96211	0.9721	0.97381	0.98038	0.98364	0.98424	0.99267	0.99372	0.99452	0.99429	0.99706	0.99732	0.99807	1.00003	1.00148	0.99884	1.00148	1.00039	1.00134	0.99863	0.99776	0.9947	0.99224	0.98843	0.98657	0.98077	0.97152	0.96585	0.96098	0.95063	0.94601		342.517	0.83766	0.85398	0.86018
383.68	1.23605		138	0.67621		343.477	0.85369	0.8762	0.89235	0.9078	0.91905	0.93193	0.9383	0.94343	0.95433	0.95628	0.96304	0.9663	0.96674	0.97616	0.97687	0.97778	0.97776	0.9807	0.98134	0.98218	0.98387	0.98614	0.98345	0.98618	0.98559	0.98606	0.98346	0.98303	0.9799	0.97776	0.97354	0.97236	0.96643	0.95741	0.95232	0.94748	0.93736	0.93241		343.477	0.81522	0.83131	0.83734
384.634	1.17422		139	0.68693		344.438	0.82817	0.85202	0.86929	0.88547	0.89757	0.91098	0.91768	0.92337	0.93436	0.93698	0.94361	0.9473	0.94724	0.95717	0.95819	0.95895	0.95903	0.96228	0.96345	0.96403	0.96552	0.96849	0.96587	0.96873	0.96878	0.96846	0.96628	0.96622	0.96264	0.96112	0.95631	0.95591	0.94988	0.94181	0.93649	0.93157	0.92164	0.91669		344.438	0.79219	0.8077	0.81362
385.588	1.12502		140	0.69076		345.398	0.802	0.82692	0.84527	0.86176	0.87462	0.88864	0.89583	0.90194	0.91279	0.91564	0.92231	0.92673	0.92632	0.93617	0.93775	0.93851	0.93834	0.94123	0.94335	0.94363	0.94502	0.94828	0.94607	0.94859	0.94955	0.94844	0.94695	0.94702	0.94294	0.94219	0.93696	0.93738	0.9311	0.92347	0.91861	0.91349	0.90387	0.89906		345.398	0.7686	0.78371	0.78936
386.541	1.0799		141	0.70286		346.358	0.77564	0.80093	0.82037	0.83719	0.85082	0.86497	0.8725	0.87862	0.89002	0.89278	0.8993	0.90399	0.90345	0.91349	0.91579	0.9157	0.91605	0.91917	0.92131	0.92192	0.92288	0.92618	0.92476	0.92675	0.92816	0.92694	0.92546	0.92566	0.92154	0.92099	0.91533	0.91674	0.9106	0.90306	0.89828	0.89324	0.88425	0.87938		346.358	0.74445	0.75942	0.76508
387.495	1.04002		142	0.70408		347.317	0.7492	0.77468	0.79507	0.8119	0.82582	0.84021	0.84775	0.85401	0.86531	0.86843	0.87472	0.87976	0.8791	0.88922	0.89184	0.89169	0.89178	0.89543	0.89766	0.89808	0.89925	0.90211	0.9015	0.90281	0.90443	0.90345	0.9019	0.90248	0.89831	0.89812	0.89256	0.89398	0.88806	0.88122	0.87627	0.87115	0.86294	0.85783		347.317	0.72036	0.73465	0.74074
388.449	1.0052		143	0.71809		348.277	0.72233	0.74821	0.76909	0.78577	0.80009	0.81439	0.82233	0.82861	0.8394	0.84283	0.84901	0.85419	0.85375	0.8636	0.86643	0.86596	0.86624	0.86998	0.87255	0.87256	0.87366	0.8765	0.87678	0.87778	0.87942	0.87808	0.87691	0.8778	0.87305	0.87359	0.86811	0.86943	0.86427	0.85778	0.8526	0.8475	0.83993	0.83463		348.277	0.69616	0.7095	0.71576
389.402	0.97448		144	0.72245		349.236	0.6951	0.72135	0.74243	0.75911	0.77347	0.78806	0.7958	0.80226	0.81241	0.81655	0.82246	0.82733	0.82727	0.83695	0.84012	0.83946	0.83989	0.84293	0.84571	0.84594	0.8469	0.85	0.85081	0.85158	0.85317	0.85124	0.85068	0.85136	0.84672	0.84754	0.84253	0.84373	0.83893	0.83294	0.82791	0.82235	0.81559	0.81013		349.236	0.67186	0.6846	0.69092
390.355	0.94857		145	0.73236		350.196	0.66809	0.69428	0.71593	0.73188	0.74647	0.76094	0.76887	0.77549	0.78525	0.78934	0.79533	0.80017	0.79994	0.80932	0.81256	0.8121	0.81258	0.81554	0.81844	0.81788	0.8196	0.82219	0.82417	0.82412	0.82564	0.82423	0.82333	0.82403	0.82015	0.82102	0.81603	0.81698	0.81269	0.80705	0.80189	0.79665	0.79071	0.78481		350.196	0.64734	0.65952	0.66566
391.308	0.9255		146	0.73678		351.155	0.64109	0.66706	0.68904	0.70471	0.71935	0.73348	0.74135	0.7484	0.75779	0.7617	0.76777	0.77223	0.77227	0.78118	0.78456	0.78452	0.78507	0.78768	0.7904	0.78984	0.79143	0.79457	0.79672	0.79653	0.79766	0.79651	0.79575	0.79606	0.79279	0.79365	0.78894	0.78961	0.78569	0.78101	0.77587	0.77051	0.765	0.75867		351.155	0.62325	0.63451	0.64058
392.26	0.90415		147	0.74354		352.114	0.61463	0.6397	0.66206	0.67736	0.69203	0.70575	0.71407	0.72106	0.72965	0.73375	0.73978	0.74401	0.74497	0.75332	0.75656	0.75628	0.75733	0.75972	0.76205	0.76172	0.76325	0.76673	0.76888	0.76869	0.76932	0.76831	0.7681	0.76802	0.76532	0.76602	0.76193	0.76183	0.75888	0.75421	0.74922	0.744	0.73905	0.73312		352.114	0.5985	0.6093	0.61556
393.213	0.88354		148	0.74885		353.073	0.58741	0.6123	0.63491	0.64988	0.6647	0.67824	0.68652	0.69362	0.70188	0.70614	0.71216	0.71626	0.71772	0.72527	0.7282	0.72822	0.72974	0.73127	0.73382	0.73358	0.73525	0.73866	0.74087	0.741	0.74093	0.7404	0.74051	0.74036	0.73786	0.73881	0.73491	0.73447	0.73228	0.72739	0.7224	0.71751	0.71336	0.70748		353.073	0.57413	0.58417	0.59062
394.166	0.86767		149	0.75267		354.032	0.56041	0.58528	0.60825	0.62264	0.638	0.65112	0.65908	0.66645	0.67461	0.67879	0.68426	0.68838	0.69079	0.69781	0.70064	0.70074	0.70213	0.70351	0.70576	0.70603	0.70771	0.71133	0.71329	0.71388	0.71358	0.71315	0.71356	0.71345	0.7112	0.71171	0.70844	0.70725	0.70565	0.701	0.69623	0.69134	0.68775	0.68214		354.032	0.54955	0.55938	0.56549
395.118	0.85079		150	0.76041		354.99	0.5334	0.5578	0.58119	0.59505	0.61116	0.62411	0.63199	0.63952	0.64741	0.65159	0.65665	0.66134	0.6641	0.67074	0.6736	0.67323	0.67582	0.67638	0.67817	0.67895	0.68058	0.6844	0.68612	0.68695	0.68665	0.68596	0.68705	0.68605	0.68496	0.68477	0.68219	0.68087	0.67917	0.67546	0.67028	0.66608	0.66256	0.65646		354.99	0.52511	0.53423	0.5403
396.07	0.83724		151	0.76676		355.949	0.50636	0.53067	0.55437	0.5683	0.58429	0.5975	0.60527	0.61283	0.6206	0.62505	0.62991	0.63427	0.63721	0.64439	0.64713	0.6469	0.64931	0.65	0.65114	0.65237	0.65417	0.65773	0.66007	0.66079	0.66024	0.65929	0.66091	0.66017	0.65909	0.65852	0.65657	0.65529	0.65362	0.65008	0.64524	0.64121	0.63787	0.63261		355.949	0.50093	0.50903	0.51515
397.022	0.82592		152	0.77193		356.907	0.47912	0.50388	0.52785	0.54171	0.55802	0.57139	0.57895	0.58681	0.59437	0.59893	0.60361	0.60795	0.6111	0.61817	0.62067	0.62076	0.62381	0.62369	0.62504	0.62636	0.62738	0.63178	0.63387	0.6349	0.63443	0.6332	0.63481	0.6345	0.63379	0.63295	0.6313	0.63024	0.62839	0.62514	0.62063	0.61706	0.61382	0.60884		356.907	0.47686	0.48424	0.49053
397.974	0.814		153	0.7771		357.865	0.45248	0.47719	0.50147	0.51575	0.53187	0.54558	0.55338	0.56059	0.56819	0.57265	0.57782	0.58217	0.5855	0.59226	0.59512	0.59543	0.59748	0.59739	0.59926	0.6004	0.60101	0.60598	0.60833	0.60973	0.60877	0.60804	0.60936	0.60931	0.60897	0.60824	0.60616	0.6059	0.60379	0.60118	0.59598	0.59312	0.58982	0.58563		357.865	0.45274	0.45937	0.46546
398.926	0.80288		154	0.77816		358.823	0.42591	0.45093	0.47544	0.48959	0.50583	0.51984	0.52778	0.53491	0.54255	0.54696	0.55244	0.55655	0.55989	0.56649	0.56917	0.56987	0.57203	0.57195	0.57358	0.57514	0.57545	0.58052	0.58314	0.58468	0.58354	0.58275	0.58423	0.58404	0.5845	0.58358	0.58166	0.58154	0.57967	0.57743	0.57202	0.56955	0.56618	0.56216		358.823	0.42902	0.43521	0.44089
399.877	0.79254		155	0.7868		359.781	0.39994	0.42501	0.44932	0.46403	0.48022	0.49439	0.50198	0.509	0.51695	0.52093	0.52668	0.53087	0.5342	0.54065	0.5435	0.54452	0.54684	0.54649	0.54836	0.54984	0.54979	0.55482	0.55779	0.55938	0.55812	0.55805	0.55903	0.55894	0.56005	0.55913	0.55718	0.55709	0.55534	0.55298	0.54793	0.54598	0.54252	0.53915		359.781	0.4052	0.41105	0.41666
400.829	0.78412		156	0.7939		360.739	0.37439	0.39938	0.42377	0.4386	0.45471	0.46894	0.47645	0.48323	0.49106	0.49549	0.50079	0.50511	0.50856	0.5151	0.51736	0.51859	0.5211	0.52096	0.52283	0.5247	0.52459	0.52927	0.53229	0.53389	0.53259	0.5336	0.53371	0.53402	0.53482	0.53468	0.53242	0.53246	0.53105	0.52834	0.52388	0.5218	0.51862	0.51581		360.739	0.38191	0.38727	0.39308
401.78	0.77685		157	0.79062		361.697	0.34929	0.3742	0.39826	0.41332	0.42914	0.44395	0.45092	0.45764	0.46531	0.46962	0.47482	0.4793	0.4826	0.48913	0.49159	0.49278	0.49471	0.49477	0.4971	0.49878	0.49862	0.50318	0.50621	0.50816	0.50679	0.50801	0.50785	0.50859	0.50902	0.50913	0.50723	0.50719	0.50621	0.50328	0.49912	0.4974	0.49473	0.49192		361.697	0.35929	0.36407	0.36929
402.731	0.76891		158	0.79716		362.654	0.32481	0.3498	0.3735	0.38826	0.4036	0.41809	0.42508	0.43179	0.43932	0.4434	0.44868	0.45326	0.45636	0.46254	0.46511	0.4662	0.46756	0.46833	0.47017	0.47214	0.47216	0.47637	0.47944	0.48107	0.48047	0.48178	0.48126	0.48228	0.48301	0.48303	0.48143	0.48136	0.48045	0.47761	0.47389	0.47218	0.46995	0.4669		362.654	0.33721	0.34159	0.34643
403.682	0.76108		159	0.80535		363.611	0.30129	0.32605	0.34898	0.36342	0.37803	0.3929	0.39912	0.40563	0.41346	0.41707	0.42219	0.42655	0.42963	0.43538	0.43786	0.43922	0.44046	0.44152	0.44298	0.44509	0.4448	0.44924	0.45218	0.45375	0.45341	0.45499	0.454	0.45541	0.45591	0.45631	0.45443	0.45438	0.45359	0.451	0.44787	0.44594	0.44418	0.44115		363.611	0.31597	0.3198	0.32428
404.633	0.75375		160	0.81229		364.568	0.27886	0.30265	0.32491	0.33872	0.35287	0.36734	0.373	0.37923	0.38677	0.39028	0.39531	0.39963	0.40226	0.40804	0.41033	0.41149	0.4129	0.41396	0.4152	0.41734	0.41656	0.42096	0.424	0.42571	0.4253	0.42733	0.42598	0.42722	0.42809	0.42849	0.42664	0.42681	0.42632	0.42371	0.42053	0.41867	0.41731	0.41471		364.568	0.29584	0.2989	0.30295
405.584	0.74803		161	0.81615		365.525	0.25765	0.28023	0.30145	0.31493	0.32796	0.34191	0.34697	0.35285	0.36013	0.36317	0.36857	0.37234	0.37484	0.38018	0.38196	0.38326	0.38449	0.38571	0.38695	0.38884	0.38841	0.39236	0.39501	0.39663	0.39652	0.39838	0.39734	0.39843	0.39939	0.39969	0.39793	0.39847	0.39806	0.39539	0.39235	0.39063	0.38936	0.38708		365.525	0.27665	0.27895	0.28273
406.534	0.74237		162	0.81654		366.482	0.2376	0.25873	0.27886	0.29123	0.30378	0.31661	0.32089	0.32666	0.33333	0.33628	0.34135	0.34458	0.34673	0.35182	0.35356	0.3545	0.35572	0.35678	0.35795	0.35991	0.35937	0.36294	0.3658	0.36708	0.36697	0.36866	0.36774	0.36883	0.37	0.37031	0.3685	0.36904	0.36837	0.36637	0.36348	0.36222	0.36092	0.35897		366.482	0.2585	0.26027	0.26356
407.484	0.73776		163	0.82634		367.439	0.21897	0.23822	0.25694	0.26819	0.27969	0.29143	0.29515	0.30101	0.30653	0.30943	0.3139	0.31687	0.31856	0.32336	0.32467	0.32555	0.32665	0.32746	0.32855	0.33027	0.32974	0.33308	0.33624	0.33704	0.33702	0.33872	0.33793	0.33868	0.33969	0.34042	0.33865	0.3393	0.33839	0.33677	0.33419	0.33314	0.33184	0.33044		367.439	0.24175	0.24276	0.24547
408.435	0.73295		164	0.82524		368.396	0.20146	0.21873	0.23572	0.24589	0.25642	0.26676	0.27015	0.27503	0.28012	0.28253	0.28651	0.28916	0.29051	0.29476	0.29595	0.29676	0.29763	0.29857	0.29934	0.30087	0.30018	0.3033	0.3063	0.30703	0.30717	0.3085	0.30797	0.3084	0.30936	0.31021	0.3084	0.30935	0.30825	0.30694	0.30458	0.30381	0.30256	0.30141		368.396	0.22612	0.22641	0.22864
409.385	0.72878		165	0.82756		369.352	0.18544	0.20078	0.21581	0.22464	0.23386	0.24313	0.24571	0.25004	0.25423	0.25629	0.25967	0.26184	0.26284	0.26658	0.26748	0.26812	0.26885	0.26979	0.27029	0.27163	0.27098	0.27342	0.27661	0.27708	0.27726	0.27826	0.27829	0.27809	0.27931	0.28009	0.27822	0.27897	0.27824	0.27721	0.275	0.27439	0.27356	0.2724		369.352	0.21167	0.21158	0.21329
410.334	0.72466		166	0.83316		370.308	0.17082	0.18386	0.1971	0.20459	0.21216	0.22016	0.22197	0.22562	0.22902	0.23081	0.23352	0.23515	0.23606	0.23927	0.23975	0.2401	0.24081	0.24166	0.24179	0.24315	0.2426	0.2446	0.24771	0.24771	0.24781	0.24878	0.24873	0.24841	0.2498	0.25049	0.24862	0.24945	0.24864	0.24772	0.24605	0.24557	0.24473	0.24417		370.308	0.19873	0.19793	0.19922
411.284	0.7208		167	0.83466		371.264	0.1576	0.16827	0.17936	0.18552	0.19184	0.19826	0.19936	0.20233	0.20496	0.20644	0.20851	0.20967	0.21045	0.21278	0.2131	0.21346	0.21369	0.21444	0.21435	0.21548	0.21494	0.21672	0.21982	0.21922	0.21929	0.22026	0.22034	0.21977	0.22091	0.22184	0.21991	0.22076	0.2201	0.21919	0.21805	0.21741	0.217	0.2167		371.264	0.18693	0.18541	0.18638
412.234	0.71749		168	0.84142		372.22	0.14574	0.15411	0.16299	0.16795	0.17276	0.17776	0.17828	0.18049	0.18234	0.18331	0.18467	0.1856	0.186	0.18759	0.18787	0.1878	0.1881	0.18859	0.18831	0.18945	0.18873	0.19018	0.19309	0.19231	0.19217	0.19325	0.19317	0.19248	0.19358	0.19452	0.19244	0.19362	0.19294	0.19199	0.19128	0.19073	0.19051	0.19039		372.22	0.17626	0.17424	0.17489
413.183	0.71459		169	0.83687		373.176	0.13501	0.14145	0.14794	0.1518	0.15527	0.15881	0.15868	0.16007	0.16134	0.16192	0.16252	0.16325	0.16318	0.16426	0.16418	0.16406	0.16423	0.16467	0.1644	0.16534	0.16432	0.16557	0.16828	0.16724	0.16686	0.16779	0.16782	0.1672	0.16811	0.16896	0.16688	0.16828	0.16742	0.16681	0.16619	0.16566	0.16572	0.16566		373.176	0.16669	0.16431	0.16473
414.132	0.71185		170	0.84812		374.132	0.1256	0.13009	0.13457	0.13721	0.1394	0.14175	0.14107	0.14165	0.14231	0.1425	0.14239	0.14275	0.1426	0.14299	0.14274	0.1422	0.14249	0.14266	0.14235	0.14322	0.14226	0.14286	0.1454	0.14435	0.14395	0.14456	0.14465	0.14402	0.14465	0.14557	0.14352	0.14499	0.1442	0.14363	0.14305	0.14254	0.1428	0.14299		374.132	0.1583	0.15547	0.15573
415.082	0.70926		171	0.84638		375.087	0.11751	0.12004	0.12267	0.12414	0.12522	0.12647	0.12509	0.12515	0.12517	0.12499	0.1246	0.12448	0.12403	0.12387	0.1237	0.12269	0.12274	0.12302	0.12258	0.1234	0.12216	0.12245	0.12493	0.12377	0.12311	0.12379	0.12372	0.12314	0.1238	0.1245	0.12256	0.12396	0.1232	0.12288	0.12247	0.12202	0.12225	0.12282		375.087	0.15106	0.14789	0.14784
416.03	0.70659		172	0.84712		376.043	0.11038	0.1111	0.11237	0.11281	0.11277	0.11312	0.11108	0.11066	0.11016	0.1096	0.10884	0.10833	0.10777	0.10701	0.10677	0.1056	0.10541	0.10562	0.10502	0.1058	0.10458	0.10466	0.10698	0.10565	0.10479	0.10529	0.10543	0.10491	0.10563	0.10608	0.10403	0.10538	0.10482	0.10456	0.10445	0.10391	0.10414	0.10483		376.043	0.14466	0.1414	0.14106
416.979	0.7035		173	0.85888		376.998	0.10417	0.1034	0.10338	0.10313	0.10212	0.10158	0.09902	0.09815	0.09736	0.09624	0.09547	0.09466	0.09383	0.09269	0.09226	0.09096	0.09069	0.09066	0.08992	0.09085	0.08958	0.0894	0.0917	0.09023	0.08927	0.08966	0.08965	0.0891	0.08992	0.09027	0.08833	0.08956	0.08895	0.08887	0.08888	0.08847	0.08877	0.08958		376.998	0.13931	0.13566	0.1353
417.928	0.70109		174	0.8604		377.953	0.09892	0.09686	0.09588	0.09482	0.09319	0.09189	0.08896	0.08772	0.0866	0.08509	0.08409	0.08323	0.08205	0.0808	0.08019	0.07873	0.0784	0.07825	0.07729	0.07821	0.07695	0.07672	0.0787	0.07724	0.0763	0.07654	0.07659	0.07602	0.0766	0.07706	0.07503	0.07641	0.07583	0.07581	0.07572	0.07546	0.07575	0.07674		377.953	0.13478	0.13086	0.13029
418.876	0.69823		175	0.85962		378.908	0.09452	0.09141	0.08966	0.08791	0.08579	0.08381	0.08076	0.07911	0.07777	0.07612	0.07489	0.07377	0.07265	0.07098	0.07019	0.06873	0.06835	0.06813	0.06704	0.06793	0.06669	0.06628	0.06832	0.06676	0.06573	0.066	0.06576	0.06519	0.06589	0.06632	0.0643	0.06572	0.06511	0.06512	0.06524	0.06503	0.06536	0.06636		378.908	0.13085	0.12677	0.12607
419.825	0.69561		176	0.86498		379.863	0.0908	0.08701	0.08465	0.0824	0.07981	0.07728	0.07417	0.07242	0.07064	0.06898	0.06751	0.06627	0.06509	0.06332	0.06232	0.06081	0.06046	0.06018	0.05906	0.06002	0.0587	0.05823	0.06009	0.05853	0.05743	0.05753	0.05735	0.05677	0.05748	0.0579	0.05581	0.05729	0.05672	0.05676	0.05707	0.05677	0.05722	0.05822		379.863	0.12753	0.12329	0.12247
420.773	0.69309		177	0.86939		380.817	0.0877	0.0834	0.08055	0.07795	0.07498	0.07229	0.06903	0.0672	0.06517	0.06344	0.06178	0.06049	0.05926	0.05726	0.05632	0.05477	0.05448	0.05392	0.0528	0.05389	0.05253	0.05203	0.05379	0.05232	0.05121	0.05112	0.05101	0.05046	0.05117	0.05149	0.04937	0.05084	0.05034	0.05058	0.05084	0.05049	0.05097	0.05196		380.817	0.12481	0.12042	0.11955
421.721	0.69122		178	0.86475		381.772	0.08517	0.08052	0.07737	0.07453	0.0713	0.06849	0.06512	0.06321	0.06101	0.0592	0.05767	0.05622	0.05492	0.05289	0.05197	0.05032	0.05011	0.0494	0.04836	0.0493	0.0481	0.0475	0.04922	0.04779	0.04668	0.04657	0.04643	0.04584	0.04652	0.04686	0.04478	0.04623	0.04571	0.04593	0.04617	0.04598	0.04649	0.04747		381.772	0.12273	0.11811	0.11723
422.669	0.68945		179	0.86986		382.726	0.08322	0.07834	0.07505	0.07206	0.06874	0.06582	0.06225	0.06037	0.05814	0.0563	0.05475	0.05317	0.0519	0.04988	0.04913	0.04727	0.0471	0.04638	0.04527	0.04639	0.04504	0.04435	0.04618	0.04471	0.04351	0.04352	0.04341	0.0427	0.04337	0.04366	0.0416	0.04318	0.04262	0.04278	0.04311	0.04295	0.04351	0.0444		382.726	0.12103	0.11631	0.11539
423.616	0.68855		180	0.8718		383.68	0.08165	0.07668	0.07321	0.07028	0.06686	0.06404	0.06031	0.05839	0.05617	0.05435	0.0527	0.05118	0.04991	0.04778	0.0471	0.04527	0.04504	0.04442	0.04331	0.04435	0.04305	0.04236	0.04409	0.04267	0.04154	0.04147	0.04144	0.0407	0.04123	0.04166	0.03958	0.04107	0.04061	0.04079	0.04116	0.04095	0.04153	0.04252		383.68	0.11966	0.11488	0.11397
424.564	0.68828		181	0.87743		384.634	0.08049	0.07556	0.072	0.06903	0.06561	0.06282	0.05917	0.05721	0.05484	0.05315	0.05159	0.04998	0.04872	0.04662	0.04591	0.04414	0.04374	0.04331	0.04217	0.04318	0.04179	0.04118	0.04296	0.04151	0.0405	0.04033	0.04031	0.03948	0.04002	0.04054	0.03847	0.03999	0.03948	0.03974	0.03997	0.03987	0.04043	0.04147		384.634	0.11867	0.11372	0.11289
425.511	0.68766		182	0.87913		385.588	0.07971	0.07474	0.0712	0.06816	0.06478	0.06199	0.05844	0.05643	0.05413	0.0525	0.05078	0.04931	0.04804	0.046	0.04525	0.0435	0.04315	0.04268	0.04161	0.04254	0.04126	0.04051	0.0424	0.04086	0.03994	0.03972	0.03965	0.03885	0.03951	0.03989	0.03792	0.03944	0.03889	0.03924	0.03939	0.03923	0.03982	0.04082		385.588	0.11796	0.11301	0.11215
426.458	0.68787		183	0.87795		386.541	0.07929	0.0743	0.07072	0.0677	0.06436	0.06156	0.05804	0.05596	0.05373	0.05213	0.05042	0.04901	0.04781	0.0457	0.04493	0.04319	0.04288	0.04252	0.04144	0.0423	0.04111	0.04029	0.04213	0.04062	0.03967	0.03953	0.03945	0.03865	0.03942	0.03969	0.03767	0.03926	0.03875	0.03899	0.03915	0.03901	0.03971	0.0407		386.541	0.11749	0.11248	0.11175
427.405	0.68787		184	0.87648		387.495	0.07907	0.07405	0.07044	0.06748	0.0642	0.06141	0.05787	0.05583	0.05362	0.05206	0.05038	0.04895	0.04776	0.04563	0.04493	0.04318	0.04289	0.04263	0.04147	0.04242	0.04113	0.04033	0.04224	0.04061	0.03964	0.03956	0.03952	0.03872	0.03945	0.03981	0.03775	0.03933	0.03882	0.03917	0.03909	0.03911	0.03979	0.04072		387.495	0.11725	0.11218	0.11151
428.352	0.68794		185	0.88722		388.449	0.07908	0.07397	0.07041	0.06744	0.06423	0.06148	0.05787	0.05597	0.05379	0.05219	0.05041	0.04902	0.04794	0.04577	0.04497	0.04335	0.04309	0.04278	0.04172	0.04259	0.04134	0.04055	0.04246	0.04086	0.03983	0.03976	0.03976	0.039	0.0397	0.04014	0.03799	0.03957	0.03902	0.03931	0.03924	0.03931	0.03998	0.04094		388.449	0.11727	0.11221	0.11147
429.299	0.68795		186	0.88201		389.402	0.07925	0.0741	0.07052	0.06761	0.06438	0.06163	0.05804	0.05622	0.05395	0.05243	0.05068	0.04924	0.04818	0.04602	0.04525	0.04362	0.04327	0.04306	0.04202	0.04279	0.04173	0.04085	0.04275	0.04112	0.04006	0.04003	0.04002	0.03925	0.04003	0.04042	0.03829	0.03982	0.03931	0.03953	0.03945	0.03953	0.04027	0.04114		389.402	0.11746	0.11233	0.11155
430.246	0.68878		187	0.88746		390.355	0.07967	0.07443	0.07079	0.06791	0.06474	0.06193	0.05832	0.05652	0.05431	0.0528	0.05097	0.04961	0.04854	0.04636	0.04557	0.04396	0.04364	0.04352	0.04242	0.0432	0.0421	0.04119	0.04311	0.04151	0.04044	0.04037	0.04051	0.03956	0.04031	0.04084	0.03867	0.04023	0.03969	0.03988	0.03977	0.03991	0.04061	0.04153		390.355	0.11775	0.11259	0.11182
431.192	0.68938		188	0.88689		391.308	0.08015	0.0749	0.07123	0.0683	0.06521	0.06229	0.05868	0.05693	0.05475	0.0532	0.05133	0.05006	0.04898	0.04678	0.046	0.04444	0.04415	0.04398	0.04286	0.04356	0.0426	0.04159	0.04362	0.04188	0.04088	0.04082	0.04093	0.04001	0.04073	0.04131	0.03913	0.04068	0.03999	0.04023	0.04015	0.04035	0.04097	0.04189		391.308	0.11825	0.11304	0.1122
432.138	0.69036		189	0.89416		392.26	0.08075	0.07542	0.07174	0.06881	0.06574	0.06272	0.05907	0.05739	0.05513	0.05369	0.05172	0.05055	0.04938	0.04725	0.04645	0.04495	0.04465	0.04443	0.04333	0.04398	0.04301	0.04199	0.04413	0.04232	0.04124	0.04126	0.04139	0.04046	0.04118	0.04173	0.03953	0.04109	0.04032	0.04057	0.04057	0.0407	0.04137	0.0423		392.26	0.11884	0.11358	0.1128
433.084	0.69152		190	0.89317		393.213	0.08153	0.07611	0.07238	0.06935	0.0663	0.0633	0.05963	0.05798	0.0558	0.05423	0.05228	0.0511	0.04994	0.04776	0.04705	0.04548	0.04518	0.04499	0.04397	0.04454	0.04351	0.04249	0.04462	0.04289	0.04175	0.04176	0.042	0.04099	0.0418	0.04219	0.04005	0.04164	0.04084	0.04107	0.04104	0.04123	0.04179	0.04275		393.213	0.11946	0.1142	0.11338
434.03	0.69212		191	0.89225		394.166	0.08231	0.07686	0.073	0.06992	0.06693	0.06385	0.06017	0.05863	0.05646	0.05481	0.05275	0.05171	0.05043	0.04838	0.04765	0.04605	0.04579	0.04555	0.04457	0.04512	0.04408	0.04307	0.04513	0.0435	0.04224	0.0423	0.04256	0.04154	0.04232	0.04272	0.04055	0.04216	0.04136	0.04161	0.04156	0.0417	0.04222	0.04323		394.166	0.12022	0.11497	0.11409
434.976	0.69244		192	0.89515		395.118	0.0831	0.07757	0.0738	0.07063	0.06763	0.06448	0.06084	0.05925	0.0571	0.05546	0.05344	0.0524	0.05102	0.04905	0.04825	0.04671	0.04649	0.0462	0.0452	0.04581	0.04475	0.04373	0.04573	0.04412	0.04286	0.04285	0.04303	0.04211	0.04288	0.0433	0.04112	0.04271	0.04193	0.04215	0.04213	0.04227	0.04272	0.04373		395.118	0.12109	0.11588	0.11502
435.922	0.69375		193	0.90013		396.07	0.08405	0.07847	0.07464	0.07149	0.0684	0.06522	0.0616	0.05989	0.05785	0.05613	0.0541	0.05314	0.05168	0.04977	0.04902	0.04747	0.04723	0.04694	0.04591	0.04657	0.04549	0.04436	0.04633	0.04488	0.04349	0.04352	0.04366	0.0428	0.04352	0.04398	0.04176	0.04334	0.04257	0.04283	0.0428	0.04282	0.04326	0.04435		396.07	0.12198	0.11677	0.11584
436.867	0.69602		194	0.90202		397.022	0.08503	0.07939	0.07551	0.07235	0.06922	0.06603	0.06245	0.06067	0.0586	0.05691	0.0549	0.05395	0.05243	0.05055	0.04984	0.04833	0.04804	0.04771	0.0466	0.04736	0.04626	0.04523	0.04706	0.04567	0.04425	0.04433	0.04434	0.04359	0.04421	0.04471	0.0425	0.044	0.04331	0.0435	0.04353	0.04353	0.04393	0.04504		397.022	0.12285	0.11754	0.1167
437.813	0.6973		195	0.90411		397.974	0.08605	0.08038	0.07655	0.07323	0.0701	0.0669	0.0634	0.06151	0.05954	0.05773	0.05577	0.05473	0.05329	0.05135	0.05064	0.04919	0.04888	0.04854	0.04736	0.04826	0.04706	0.04605	0.04791	0.04643	0.0451	0.0451	0.04513	0.04446	0.04498	0.04553	0.04327	0.04479	0.04406	0.04415	0.04436	0.0443	0.04466	0.04571		397.974	0.1238	0.11859	0.11758
438.758	0.69798		196	0.90576		398.926	0.08704	0.08136	0.07746	0.07406	0.07093	0.06769	0.06426	0.0623	0.06036	0.0585	0.05656	0.05555	0.05407	0.05214	0.05144	0.04996	0.04961	0.04934	0.04804	0.04903	0.04781	0.04681	0.04878	0.04717	0.04586	0.04587	0.04584	0.04519	0.04576	0.04621	0.04398	0.04555	0.04475	0.04479	0.04498	0.04497	0.04536	0.04638		398.926	0.12479	0.11964	0.11847
439.703	0.69847		197	0.91025		399.877	0.08812	0.08241	0.07842	0.07504	0.07184	0.06864	0.06514	0.06326	0.06125	0.05936	0.05752	0.05641	0.0549	0.05303	0.05229	0.05086	0.05054	0.05029	0.04894	0.05004	0.04864	0.0477	0.0496	0.04808	0.04666	0.04678	0.04667	0.04601	0.04658	0.04706	0.04482	0.04641	0.04559	0.04562	0.0457	0.04572	0.04613	0.04712		399.877	0.12575	0.12067	0.11944
440.648	0.69888		198	0.90651		400.829	0.08923	0.08349	0.07948	0.07601	0.07281	0.0696	0.06608	0.06419	0.0622	0.06029	0.05839	0.05735	0.05578	0.05396	0.05322	0.05179	0.05152	0.05122	0.04984	0.05092	0.04953	0.04863	0.05043	0.04896	0.04753	0.04766	0.04758	0.0468	0.04748	0.04792	0.04566	0.04722	0.04646	0.04639	0.04658	0.04649	0.0469	0.04797		400.829	0.12681	0.12176	0.12048
441.592	0.70054		199	0.90258		401.78	0.0903	0.08457	0.08056	0.077	0.07376	0.07053	0.06708	0.06511	0.06313	0.06121	0.05935	0.05826	0.0567	0.05489	0.05417	0.05272	0.05249	0.05216	0.05075	0.05188	0.05046	0.04959	0.05135	0.04983	0.04843	0.04859	0.04847	0.04766	0.04835	0.04877	0.04652	0.04805	0.04734	0.04718	0.04741	0.04729	0.04766	0.04874		401.78	0.1279	0.12284	0.12148
442.537	0.70208		200	0.90053		402.731	0.09144	0.08565	0.08163	0.07798	0.07472	0.07147	0.06806	0.0661	0.06406	0.06212	0.06029	0.05917	0.05763	0.05584	0.05515	0.05362	0.05345	0.05307	0.05168	0.05285	0.0514	0.05056	0.05228	0.05078	0.04936	0.0495	0.04934	0.04853	0.04921	0.04963	0.04738	0.0489	0.04819	0.04802	0.04823	0.04813	0.04847	0.04951		402.731	0.12897	0.12387	0.12247
443.481	0.70335		201	1.19265		403.682	0.09251	0.08669	0.08269	0.07898	0.0757	0.07241	0.06906	0.06707	0.06501	0.06305	0.0613	0.0601	0.05857	0.0568	0.05613	0.05451	0.05442	0.05404	0.05259	0.05379	0.05238	0.05153	0.05323	0.0517	0.05031	0.05042	0.05032	0.0494	0.05012	0.05052	0.04828	0.04979	0.04906	0.04889	0.04909	0.04898	0.04933	0.05035		403.682	0.13006	0.12497	0.12347
444.425	0.70476		202	1.19878		404.633	0.09358	0.08773	0.08373	0.07996	0.07669	0.07333	0.07003	0.06801	0.06596	0.06397	0.06228	0.06104	0.05953	0.05775	0.0571	0.05545	0.05537	0.05501	0.05356	0.05473	0.05334	0.05249	0.05418	0.0526	0.05124	0.05136	0.05128	0.05027	0.05105	0.05138	0.04919	0.05067	0.04995	0.04974	0.04996	0.04984	0.05017	0.05119		404.633	0.13117	0.12602	0.12451
445.369	0.70624		203	1.19698		405.584	0.09467	0.08876	0.08473	0.08096	0.07765	0.07429	0.071	0.06897	0.06689	0.0649	0.06327	0.06197	0.06051	0.0587	0.05809	0.05637	0.05631	0.05596	0.0545	0.05568	0.05429	0.05345	0.05513	0.05353	0.05221	0.05233	0.0522	0.05114	0.05197	0.05229	0.05007	0.05156	0.05083	0.0506	0.05084	0.05071	0.05103	0.05206		405.584	0.13223	0.12706	0.12554
446.313	0.70775		204	1.20323		406.534	0.09572	0.08981	0.08572	0.08196	0.07858	0.07524	0.07194	0.06991	0.06782	0.06585	0.06427	0.06286	0.06148	0.05964	0.05906	0.0573	0.05723	0.0569	0.05545	0.05668	0.05527	0.05438	0.05607	0.05444	0.05312	0.05326	0.05313	0.052	0.05285	0.05315	0.05093	0.05244	0.05168	0.05145	0.05164	0.0516	0.05187	0.05288		406.534	0.13332	0.12813	0.12655
447.257	0.70912		205	1.19541		407.484	0.09676	0.09083	0.08668	0.08293	0.07954	0.07618	0.07288	0.07089	0.06875	0.06679	0.0652	0.06377	0.06244	0.06058	0.05999	0.05826	0.05818	0.05782	0.05642	0.05766	0.05625	0.05527	0.05702	0.05536	0.05405	0.05422	0.05408	0.05287	0.05372	0.05404	0.05181	0.05331	0.05249	0.05228	0.05246	0.05249	0.0527	0.0537		407.484	0.13436	0.12915	0.12755
448.2	0.71106		206	1.19908		408.435	0.09775	0.09184	0.08759	0.08385	0.08045	0.07708	0.07377	0.07179	0.06964	0.06766	0.06611	0.06469	0.06334	0.06146	0.06089	0.05916	0.05909	0.05872	0.05731	0.05857	0.05715	0.05617	0.05788	0.05623	0.05488	0.0551	0.05493	0.05373	0.05455	0.05489	0.05264	0.05412	0.05329	0.05305	0.05323	0.05327	0.05347	0.05446		408.435	0.13534	0.1301	0.12853
449.144	0.71388		207	1.19585		409.385	0.0987	0.09279	0.08849	0.08473	0.08134	0.07799	0.07466	0.07268	0.07046	0.0685	0.06698	0.06553	0.06424	0.06234	0.06177	0.06003	0.05993	0.05963	0.0582	0.05946	0.05802	0.05703	0.05874	0.0571	0.05574	0.05595	0.05578	0.05456	0.05539	0.05575	0.05346	0.05492	0.05408	0.05386	0.054	0.05403	0.05423	0.0552		409.385	0.13627	0.13103	0.12948
450.087	0.71648		208	1.2023		410.334	0.09957	0.09368	0.08935	0.08555	0.08216	0.07884	0.07544	0.07351	0.07126	0.06934	0.0678	0.06636	0.06507	0.06319	0.0626	0.06089	0.06077	0.06046	0.05903	0.06032	0.05887	0.05785	0.05958	0.05794	0.05656	0.05679	0.05662	0.0554	0.05622	0.05656	0.05423	0.05571	0.0549	0.05465	0.05473	0.0548	0.05501	0.05594		410.334	0.13715	0.13192	0.13043
451.03	0.71969		209	1.19781		411.284	0.10045	0.09453	0.09007	0.08635	0.08297	0.07966	0.07618	0.07429	0.07206	0.07014	0.06859	0.06714	0.0659	0.06397	0.0634	0.06173	0.06154	0.06125	0.05987	0.06118	0.05972	0.05865	0.06036	0.0587	0.05736	0.05755	0.05741	0.05618	0.05701	0.05737	0.055	0.05646	0.05567	0.05539	0.05546	0.05554	0.05573	0.05664		411.284	0.13798	0.1327	0.13125
451.973	0.72217		210	1.19664		412.234	0.10125	0.09531	0.09084	0.0871	0.08369	0.08041	0.07687	0.07502	0.07276	0.07087	0.06934	0.06787	0.06666	0.06473	0.06415	0.06256	0.06232	0.06203	0.0607	0.06196	0.06053	0.05942	0.06115	0.05944	0.05814	0.05829	0.05814	0.05695	0.05776	0.05815	0.05574	0.05715	0.05641	0.05611	0.05615	0.05622	0.0564	0.05731		412.234	0.13879	0.13345	0.13205
452.916	0.72486					413.183	0.10201	0.09604	0.09154	0.08785	0.0844	0.08114	0.07753	0.07573	0.07346	0.07162	0.07007	0.06861	0.06746	0.06549	0.0649	0.06335	0.06309	0.06281	0.06146	0.06267	0.06129	0.06016	0.06191	0.06019	0.05889	0.05902	0.05886	0.05772	0.0585	0.05891	0.05649	0.05787	0.05713	0.05685	0.05683	0.05691	0.05709	0.05797		413.183	0.13955	0.13417	0.13277
453.858	0.72774					414.132	0.10268	0.09671	0.0922	0.08852	0.08506	0.08178	0.07816	0.07638	0.07414	0.0723	0.07073	0.06929	0.06817	0.0662	0.06561	0.06407	0.06378	0.0635	0.06219	0.06338	0.06204	0.06088	0.0626	0.06092	0.05958	0.05972	0.05954	0.05844	0.05919	0.0596	0.05716	0.05851	0.05781	0.05754	0.05746	0.05759	0.0577	0.05856		414.132	0.14022	0.13485	0.1334
454.801	0.72899					415.082	0.1033	0.09731	0.09281	0.0891	0.08563	0.08236	0.07875	0.07699	0.07475	0.07293	0.07133	0.06992	0.0688	0.06685	0.06626	0.06474	0.06442	0.06412	0.06286	0.06402	0.06272	0.0615	0.06327	0.06153	0.0602	0.0603	0.06016	0.05905	0.05979	0.0602	0.05775	0.05911	0.05841	0.05815	0.05805	0.05813	0.05826	0.05912		415.082	0.1407	0.13543	0.13392
455.743	0.73147					416.03	0.10389	0.09788	0.0934	0.08969	0.0862	0.08291	0.07931	0.07756	0.07536	0.07354	0.07191	0.07053	0.06944	0.06749	0.06689	0.06539	0.06506	0.06478	0.06353	0.06466	0.06337	0.06217	0.06392	0.06219	0.06083	0.06091	0.06078	0.05969	0.06041	0.06082	0.05842	0.05976	0.05905	0.05882	0.05867	0.05871	0.05885	0.05966		416.03	0.14116	0.13588	0.13436
456.685	0.73339					416.979	0.10439	0.09835	0.09388	0.09017	0.08673	0.08342	0.07986	0.07806	0.07589	0.07411	0.07243	0.07111	0.07002	0.06805	0.06746	0.066	0.06567	0.06535	0.06414	0.06522	0.06397	0.06278	0.06453	0.06282	0.06141	0.06149	0.06135	0.0603	0.06098	0.06142	0.05898	0.06033	0.05968	0.05943	0.05923	0.05925	0.05937	0.06018		416.979	0.14157	0.13627	0.13479
457.627	0.73608					417.928	0.10481	0.09876	0.09433	0.09063	0.08723	0.08385	0.08033	0.07851	0.07639	0.07464	0.07295	0.07165	0.07054	0.0686	0.068	0.06654	0.06625	0.06592	0.06473	0.06573	0.06452	0.06334	0.06508	0.06337	0.06193	0.06203	0.06187	0.06085	0.06149	0.06197	0.05954	0.06085	0.06022	0.05992	0.05977	0.0597	0.05987	0.06063		417.928	0.14195	0.13668	0.13514
458.569	0.73859					418.876	0.10521	0.09915	0.09473	0.09101	0.08762	0.08423	0.08074	0.07892	0.07684	0.07511	0.07334	0.07213	0.071	0.0691	0.0685	0.06702	0.06675	0.0664	0.06526	0.06622	0.06504	0.06386	0.0656	0.06384	0.06243	0.06252	0.06238	0.06136	0.06199	0.06245	0.06002	0.06137	0.06074	0.0604	0.06028	0.06015	0.06035	0.06111		418.876	0.14223	0.13698	0.1354
459.51	0.74215					419.825	0.10552	0.09943	0.09504	0.09135	0.088	0.08457	0.0811	0.07929	0.0772	0.07553	0.07372	0.07254	0.0714	0.06956	0.06895	0.06747	0.06718	0.06688	0.06573	0.06671	0.06552	0.0643	0.06607	0.06429	0.06288	0.06295	0.06281	0.06185	0.06248	0.06291	0.06049	0.06181	0.06122	0.06083	0.06075	0.06056	0.06076	0.06153		419.825	0.14244	0.13719	0.13563
460.452	0.7455					420.773	0.10573	0.09963	0.09531	0.0916	0.08831	0.0849	0.08146	0.07962	0.07752	0.07587	0.07406	0.07295	0.07174	0.07001	0.06933	0.06791	0.06761	0.06732	0.06614	0.06714	0.06596	0.06475	0.06649	0.06471	0.06332	0.06339	0.06323	0.06227	0.06291	0.06333	0.06091	0.06226	0.06169	0.06127	0.06116	0.06093	0.06112	0.06191		420.773	0.14256	0.13734	0.13574
461.393	0.74841					421.721	0.10583	0.09974	0.0955	0.09177	0.08851	0.08512	0.08174	0.07984	0.07781	0.07621	0.07432	0.07323	0.07204	0.07036	0.06964	0.06823	0.06799	0.06772	0.06649	0.06746	0.06634	0.06511	0.06682	0.06511	0.06371	0.06373	0.06354	0.06269	0.06326	0.06368	0.06124	0.06259	0.06208	0.06161	0.06152	0.06125	0.06145	0.06225		421.721	0.1426	0.13743	0.13583
462.334	0.75157					422.669	0.10586	0.09981	0.09559	0.0919	0.08859	0.08526	0.08189	0.07999	0.07798	0.07641	0.07453	0.07349	0.07228	0.07061	0.06988	0.06851	0.06826	0.06801	0.06678	0.06775	0.06661	0.06546	0.06709	0.06541	0.064	0.06401	0.06382	0.06297	0.06358	0.06398	0.0615	0.06288	0.06238	0.06188	0.06182	0.0615	0.06173	0.06253		422.669	0.14259	0.13743	0.13584
463.275	0.75544					423.616	0.10585	0.09979	0.09563	0.09199	0.08867	0.08539	0.08203	0.08015	0.07816	0.07662	0.07474	0.0737	0.0725	0.07083	0.07012	0.06876	0.06852	0.06829	0.06703	0.06807	0.06689	0.06579	0.0674	0.06573	0.06434	0.06432	0.06408	0.06329	0.06389	0.06429	0.06182	0.06317	0.06273	0.0622	0.06213	0.06183	0.06205	0.06281		423.616	0.14249	0.13739	0.13581
464.216	0.75925					424.564	0.10576	0.09973	0.0956	0.09201	0.08871	0.0855	0.08212	0.08023	0.07829	0.07674	0.07487	0.07386	0.07268	0.07101	0.07029	0.06894	0.06872	0.0685	0.06724	0.0683	0.06711	0.06605	0.06766	0.066	0.0646	0.06458	0.06435	0.06353	0.06414	0.06453	0.06207	0.06341	0.06301	0.06245	0.06238	0.06206	0.06231	0.06305		424.564	0.14238	0.13728	0.13572
465.157	0.76204					425.511	0.10563	0.09964	0.09555	0.09199	0.08873	0.08553	0.0822	0.0803	0.07834	0.07683	0.07497	0.07396	0.07286	0.07119	0.07046	0.06911	0.06886	0.06868	0.06742	0.06848	0.06727	0.06626	0.06787	0.06624	0.06484	0.0648	0.06454	0.06376	0.06434	0.06475	0.06228	0.06361	0.06325	0.06265	0.0626	0.06226	0.06259	0.06329		425.511	0.14217	0.13712	0.13555
466.097	0.76501					426.458	0.10541	0.09946	0.09539	0.0919	0.08866	0.08553	0.08222	0.08029	0.07836	0.07687	0.07501	0.07404	0.07297	0.07128	0.07057	0.0692	0.06899	0.06883	0.06754	0.06863	0.06741	0.06644	0.06802	0.06638	0.06505	0.06495	0.06473	0.06397	0.0645	0.06493	0.06247	0.06379	0.06345	0.06286	0.06281	0.06243	0.06276	0.06347		426.458	0.14192	0.13691	0.13535
467.037	0.7678					427.405	0.10513	0.09921	0.09518	0.09173	0.08853	0.08546	0.08213	0.08022	0.07833	0.07686	0.075	0.07405	0.073	0.07133	0.07064	0.06923	0.06901	0.0689	0.0676	0.06866	0.0675	0.06655	0.06813	0.06646	0.06516	0.06503	0.06482	0.06409	0.06461	0.06505	0.06258	0.0639	0.06354	0.06298	0.06291	0.06256	0.06288	0.06361		427.405	0.14164	0.13662	0.13507
467.978	0.77138					428.352	0.10479	0.09892	0.09495	0.09153	0.0883	0.0853	0.082	0.08009	0.07821	0.07677	0.07493	0.07397	0.07293	0.0713	0.07059	0.06922	0.06898	0.06887	0.06764	0.0687	0.06751	0.06655	0.06815	0.06651	0.06521	0.06508	0.06484	0.06415	0.06466	0.06507	0.0626	0.06396	0.06357	0.06303	0.06295	0.06259	0.06293	0.0637		428.352	0.14128	0.13628	0.13475
468.918	0.77378					429.299	0.10432	0.0986	0.09462	0.09125	0.08803	0.08511	0.08179	0.07995	0.07809	0.07663	0.07481	0.07387	0.07287	0.0712	0.07054	0.06915	0.06887	0.06881	0.06762	0.06869	0.06748	0.06656	0.06814	0.0665	0.06523	0.0651	0.06488	0.06418	0.06469	0.06508	0.06258	0.06396	0.06361	0.06305	0.06298	0.06266	0.063	0.06371		429.299	0.1409	0.1359	0.13439
469.857	0.77674					430.246	0.10385	0.09818	0.0942	0.09093	0.08771	0.08482	0.08158	0.0797	0.0779	0.07645	0.07467	0.07371	0.07272	0.07111	0.07045	0.06906	0.06876	0.06871	0.06757	0.06863	0.06741	0.06653	0.06808	0.06648	0.0652	0.06503	0.06485	0.06416	0.06465	0.06507	0.06254	0.06394	0.06357	0.06305	0.06297	0.06267	0.06302	0.06372		430.246	0.14043	0.13542	0.13396
470.797	0.77951					431.192	0.10333	0.09769	0.09375	0.09057	0.08734	0.08451	0.08129	0.0794	0.07767	0.07618	0.07448	0.07353	0.07257	0.07095	0.07031	0.06892	0.06859	0.06859	0.06746	0.06855	0.06731	0.06643	0.06795	0.06639	0.06513	0.06495	0.06477	0.0641	0.06455	0.06501	0.06247	0.06387	0.06349	0.063	0.06293	0.06262	0.06302	0.06369		431.192	0.1399	0.13484	0.13345
471.736	0.78322					432.138	0.10275	0.09715	0.09323	0.09013	0.08693	0.08415	0.08094	0.07908	0.0774	0.0759	0.0742	0.07331	0.07234	0.07077	0.07013	0.06876	0.06843	0.06843	0.06728	0.0684	0.06716	0.06626	0.06778	0.0663	0.06501	0.06484	0.06469	0.06401	0.06439	0.06493	0.06239	0.06375	0.06337	0.06292	0.06286	0.06257	0.06293	0.06359		432.138	0.13929	0.13425	0.13284
472.676	0.78735					433.084	0.10204	0.09655	0.09266	0.0896	0.08643	0.08371	0.08051	0.07867	0.077	0.07553	0.07388	0.07302	0.07204	0.07048	0.06985	0.06851	0.06812	0.06817	0.06701	0.06818	0.06694	0.06602	0.06755	0.06611	0.06482	0.06463	0.0645	0.06386	0.06417	0.06471	0.06222	0.06355	0.06318	0.06275	0.06267	0.06243	0.06282	0.06344		433.084	0.13859	0.13353	0.13219
473.615	0.78966					434.03	0.10135	0.09591	0.0921	0.08909	0.08592	0.08328	0.08011	0.07828	0.07665	0.07518	0.07355	0.07273	0.07177	0.07019	0.06959	0.06826	0.06785	0.06791	0.06677	0.06799	0.06671	0.06576	0.06733	0.06592	0.06467	0.06443	0.06431	0.06371	0.06398	0.06452	0.06208	0.06344	0.06302	0.0626	0.06249	0.06229	0.06272	0.06332		434.03	0.13786	0.13282	0.13148
474.554	0.79285					434.976	0.10051	0.09518	0.09137	0.08843	0.08533	0.08276	0.07959	0.07779	0.07617	0.07471	0.07312	0.07235	0.07136	0.06984	0.06919	0.06794	0.06747	0.06758	0.06644	0.06768	0.06638	0.06544	0.06701	0.06568	0.06437	0.06415	0.06403	0.06344	0.06369	0.06425	0.06182	0.06321	0.06276	0.06236	0.0622	0.06202	0.06249	0.06306		434.976	0.13701	0.13203	0.13075
475.493	0.79562					435.922	0.09965	0.09443	0.09065	0.08774	0.0847	0.08222	0.07903	0.07729	0.07571	0.07422	0.07267	0.0719	0.07097	0.06942	0.06878	0.06758	0.06711	0.06721	0.06608	0.06733	0.06605	0.06511	0.06667	0.06534	0.06401	0.06384	0.06373	0.06316	0.06342	0.064	0.06157	0.0629	0.0625	0.06209	0.06189	0.06178	0.06225	0.06279		435.922	0.13614	0.13114	0.12995
476.431	0.79825					436.867	0.09874	0.09362	0.08989	0.08704	0.08403	0.08161	0.07844	0.07672	0.07517	0.07372	0.07219	0.0714	0.07049	0.06901	0.06837	0.06721	0.06675	0.06678	0.06568	0.06694	0.06565	0.06472	0.06626	0.06498	0.06368	0.06349	0.06338	0.06285	0.06307	0.0637	0.06127	0.06256	0.06221	0.06176	0.06161	0.06144	0.06194	0.06246		436.867	0.13517	0.13016	0.12903
477.37	0.80131					437.813	0.09776	0.09273	0.08912	0.08623	0.08326	0.08091	0.07781	0.07609	0.07458	0.07315	0.07164	0.07084	0.06998	0.06851	0.06787	0.06672	0.0663	0.06631	0.06523	0.06655	0.06522	0.06433	0.06589	0.06456	0.06327	0.06309	0.06299	0.06248	0.06269	0.06334	0.06091	0.0622	0.06186	0.06139	0.06126	0.06108	0.06158	0.06207		437.813	0.13418	0.12912	0.12808
478.308	0.80358					438.758	0.09674	0.09175	0.08823	0.08537	0.08245	0.08015	0.07712	0.07545	0.07391	0.07251	0.07099	0.07022	0.06942	0.06799	0.06733	0.06618	0.06579	0.06578	0.06473	0.06606	0.06476	0.06386	0.06543	0.06411	0.06282	0.06261	0.06255	0.06206	0.06225	0.06292	0.06052	0.06181	0.06144	0.06102	0.06084	0.06067	0.0612	0.06166		438.758	0.13311	0.12801	0.12703
479.246	0.80611					439.703	0.09568	0.09076	0.08733	0.08451	0.08168	0.0794	0.07644	0.07477	0.07328	0.07189	0.07039	0.06963	0.06887	0.06744	0.06681	0.06564	0.0653	0.0653	0.06423	0.06554	0.06426	0.06341	0.06497	0.06365	0.06239	0.06215	0.06215	0.06165	0.06185	0.0625	0.06015	0.06141	0.06107	0.06063	0.06048	0.06032	0.06086	0.0613		439.703	0.13202	0.12688	0.12599
480.184	0.81095					440.648	0.09454	0.0897	0.08638	0.08358	0.08083	0.07858	0.07568	0.07404	0.07258	0.07117	0.06972	0.06901	0.06826	0.06684	0.06624	0.06508	0.06477	0.06477	0.06371	0.06498	0.06371	0.06289	0.06448	0.06314	0.06188	0.06166	0.06165	0.06116	0.0614	0.06206	0.05971	0.06097	0.06064	0.06017	0.06005	0.05989	0.06043	0.06087		440.648	0.13088	0.12572	0.1249
481.122	0.81571					441.592	0.09343	0.08861	0.08543	0.08265	0.07996	0.07774	0.07489	0.07327	0.07184	0.07045	0.06905	0.06834	0.06762	0.06622	0.06565	0.06446	0.06419	0.06421	0.06313	0.06439	0.06315	0.06234	0.06396	0.06264	0.06139	0.06119	0.06112	0.06066	0.06092	0.06159	0.05923	0.06054	0.06017	0.05972	0.05958	0.05946	0.05998	0.06045		441.592	0.12972	0.12453	0.12377
482.06	0.81955					442.537	0.09221	0.08747	0.08441	0.08168	0.07903	0.07685	0.07406	0.07249	0.07105	0.06968	0.06829	0.0676	0.0669	0.06552	0.065	0.06379	0.06353	0.06354	0.06249	0.0638	0.0625	0.06174	0.06337	0.06203	0.06079	0.06059	0.06056	0.06008	0.06038	0.06102	0.05868	0.06002	0.05962	0.05919	0.05903	0.05897	0.05948	0.05992		442.537	0.12857	0.12333	0.1226
482.997	0.82465					443.481	0.09098	0.08636	0.08336	0.08066	0.07813	0.07597	0.07322	0.07168	0.07027	0.06891	0.06752	0.06693	0.06622	0.06486	0.06434	0.06314	0.06291	0.0629	0.06186	0.06315	0.06188	0.06113	0.0628	0.06144	0.06021	0.06004	0.05999	0.05955	0.05985	0.0605	0.05814	0.0595	0.05907	0.05867	0.0585	0.05846	0.05897	0.05945		443.481	0.12737	0.12208	0.12139
483.935	0.83023					444.425	0.08969	0.08517	0.08225	0.07962	0.07715	0.07506	0.07232	0.07082	0.06945	0.06808	0.06676	0.06621	0.06545	0.06412	0.06365	0.06244	0.06222	0.06221	0.06115	0.06244	0.06121	0.0605	0.06215	0.06081	0.05957	0.05941	0.05935	0.05892	0.05926	0.05991	0.05755	0.05893	0.0585	0.05811	0.05792	0.05792	0.05839	0.05891		444.425	0.12614	0.12081	0.12017
484.872	0.83692					445.369	0.0884	0.08393	0.08114	0.07854	0.07615	0.07414	0.07144	0.06995	0.06861	0.06723	0.06596	0.06542	0.06465	0.06338	0.06293	0.06167	0.06152	0.06154	0.06045	0.06174	0.06052	0.05981	0.06151	0.06018	0.05895	0.05878	0.05871	0.05828	0.05866	0.05934	0.05693	0.05835	0.0579	0.05751	0.05733	0.05735	0.05782	0.05835		445.369	0.12485	0.11953	0.11889
485.809	0.84345					446.313	0.08713	0.0827	0.08	0.07743	0.07515	0.07321	0.07051	0.06908	0.06777	0.06639	0.06514	0.06465	0.06387	0.06264	0.06218	0.06094	0.06082	0.06086	0.05974	0.06107	0.05982	0.0591	0.06087	0.05953	0.05833	0.05814	0.05808	0.05767	0.05808	0.05874	0.05633	0.05778	0.05735	0.05699	0.05676	0.05677	0.05726	0.05781		446.313	0.12356	0.11823	0.11763
486.746	0.85282					447.257	0.08576	0.08144	0.07878	0.07632	0.0741	0.07223	0.06956	0.06813	0.06689	0.06552	0.06429	0.06377	0.06307	0.06182	0.06141	0.06016	0.06007	0.06014	0.05902	0.06036	0.05907	0.05838	0.06015	0.05882	0.05765	0.05747	0.05742	0.05698	0.05742	0.05812	0.0557	0.05715	0.0567	0.05636	0.05618	0.05617	0.05662	0.05722		447.257	0.12224	0.11687	0.1163
487.682	0.8572					448.2	0.08438	0.08022	0.07763	0.07521	0.07304	0.07125	0.06859	0.06722	0.06598	0.06462	0.06349	0.06296	0.06223	0.06104	0.06065	0.05941	0.05937	0.05939	0.05832	0.05962	0.05834	0.05771	0.0595	0.05816	0.057	0.05683	0.05677	0.05636	0.05682	0.05752	0.05508	0.05656	0.05612	0.05581	0.05563	0.05561	0.05604	0.05668		448.2	0.12096	0.11552	0.115
488.619	0.86407					449.144	0.083	0.07892	0.07643	0.07404	0.07195	0.07027	0.06758	0.06626	0.06504	0.06368	0.06262	0.06209	0.06138	0.06021	0.05985	0.0586	0.05858	0.0586	0.05749	0.05883	0.05758	0.05695	0.05874	0.05745	0.05628	0.05614	0.05605	0.05565	0.05613	0.05685	0.05439	0.0559	0.05545	0.05517	0.055	0.05501	0.05539	0.05606		449.144	0.11959	0.11415	0.11365
489.555	0.8661					450.087	0.08159	0.07764	0.07523	0.0729	0.07084	0.06923	0.0666	0.06527	0.06411	0.06275	0.06175	0.06122	0.06054	0.0594	0.05907	0.05779	0.05776	0.05777	0.05669	0.05807	0.05679	0.0562	0.058	0.05672	0.05553	0.05539	0.05534	0.05494	0.05542	0.05614	0.05368	0.05521	0.05474	0.0545	0.05434	0.05439	0.05471	0.05541		450.087	0.11823	0.1128	0.11229
490.491	0.86326					451.03	0.08019	0.07631	0.074	0.07172	0.06969	0.06818	0.06556	0.06424	0.06315	0.06179	0.06082	0.06031	0.05963	0.05857	0.05824	0.05691	0.0569	0.05692	0.05587	0.05726	0.05596	0.05537	0.05723	0.05592	0.05474	0.05462	0.0546	0.05416	0.05467	0.05541	0.05294	0.05449	0.05401	0.0538	0.05365	0.0537	0.05401	0.05472		451.03	0.11681	0.1114	0.11088
491.427	0.86431					451.973	0.07874	0.07496	0.07278	0.07054	0.06856	0.06711	0.06451	0.06324	0.06217	0.06084	0.05991	0.05942	0.05879	0.05769	0.0574	0.05609	0.05605	0.05607	0.05503	0.05643	0.05515	0.05459	0.05644	0.05515	0.05396	0.05387	0.05385	0.05342	0.05392	0.0547	0.05225	0.05381	0.05332	0.0531	0.05296	0.05301	0.05334	0.05403		451.973	0.1154	0.10997	0.10944
492.363	0.8636					452.916	0.07725	0.07358	0.07151	0.0693	0.06736	0.06598	0.06341	0.06218	0.06115	0.05985	0.05892	0.05847	0.05784	0.05675	0.05651	0.05521	0.05515	0.05518	0.05417	0.05551	0.05426	0.05373	0.05558	0.05433	0.05315	0.05304	0.05306	0.05258	0.05309	0.0539	0.05144	0.05302	0.05254	0.05232	0.0522	0.05226	0.0526	0.05331		452.916	0.11398	0.10853	0.10801
493.299	0.86519					453.858	0.0758	0.07221	0.07023	0.06809	0.06619	0.06485	0.06232	0.06108	0.06014	0.05884	0.05796	0.05752	0.05688	0.05582	0.05561	0.0543	0.05427	0.05422	0.05329	0.05462	0.05338	0.05289	0.05474	0.05349	0.05229	0.05224	0.05225	0.05176	0.05227	0.05309	0.05068	0.05225	0.05175	0.05155	0.05147	0.05151	0.05186	0.05259		453.858	0.11252	0.10713	0.10653
494.234	0.8646					454.801	0.07435	0.07083	0.06893	0.06683	0.06497	0.06374	0.0612	0.06003	0.0591	0.05782	0.05696	0.05653	0.05589	0.05487	0.0547	0.05336	0.05332	0.05328	0.05238	0.05374	0.05249	0.05201	0.0539	0.05263	0.05141	0.05142	0.05143	0.05094	0.05144	0.05231	0.04989	0.0515	0.05099	0.05076	0.05071	0.05076	0.05111	0.05187		454.801	0.11108	0.10569	0.10507
495.17	0.86385					455.743	0.07286	0.06945	0.06765	0.06558	0.06379	0.06259	0.06008	0.05893	0.05805	0.05678	0.05596	0.05555	0.0549	0.05393	0.05378	0.05247	0.05238	0.05237	0.05146	0.05281	0.0516	0.05108	0.05302	0.05178	0.05055	0.05057	0.0506	0.05013	0.0506	0.05151	0.0491	0.05068	0.05022	0.04995	0.04994	0.04998	0.05035	0.0511		455.743	0.10962	0.10424	0.10361
496.105	0.86238					456.685	0.07139	0.06805	0.06634	0.06431	0.06257	0.06141	0.05899	0.05784	0.05697	0.05573	0.05492	0.05456	0.0539	0.05297	0.05282	0.05154	0.05144	0.05143	0.05053	0.05187	0.0507	0.0502	0.05215	0.0509	0.04969	0.04973	0.04975	0.04928	0.04976	0.05069	0.04827	0.04984	0.0494	0.04913	0.04916	0.04921	0.04956	0.05033		456.685	0.10812	0.1028	0.10212
497.04	0.86044					457.627	0.06995	0.06665	0.06504	0.06306	0.06134	0.06021	0.05786	0.05673	0.05592	0.05469	0.05391	0.05354	0.05292	0.05203	0.05185	0.05061	0.0505	0.05047	0.04958	0.05094	0.0498	0.04932	0.05125	0.05001	0.04881	0.04887	0.04889	0.04842	0.04889	0.04989	0.04744	0.04899	0.04857	0.0483	0.04837	0.04845	0.04878	0.04955		457.627	0.10664	0.10136	0.10066
497.974	0.86025					458.569	0.06846	0.06524	0.06366	0.0618	0.06007	0.05904	0.05667	0.05561	0.05483	0.05361	0.05282	0.0525	0.05186	0.051	0.05089	0.04966	0.04953	0.04946	0.04861	0.05	0.04884	0.04842	0.05034	0.04909	0.04791	0.04797	0.04804	0.04751	0.04804	0.049	0.04656	0.04812	0.04771	0.04744	0.04756	0.04763	0.04796	0.04875		458.569	0.10522	0.09992	0.09921
498.909	0.86239					459.51	0.06697	0.06386	0.06235	0.06056	0.05885	0.05788	0.05553	0.05449	0.05377	0.05256	0.05179	0.05146	0.05084	0.05004	0.04992	0.04872	0.04858	0.04851	0.04769	0.0491	0.04795	0.0475	0.04945	0.04824	0.04705	0.04712	0.04719	0.04666	0.0472	0.04815	0.04573	0.04729	0.0469	0.04662	0.04678	0.04689	0.04722	0.04798		459.51	0.10376	0.09846	0.09782
499.844	0.8624					460.452	0.06545	0.06245	0.061	0.05925	0.05759	0.05667	0.05436	0.05335	0.05267	0.05147	0.05071	0.05037	0.04978	0.04904	0.04894	0.04772	0.04757	0.04752	0.04671	0.04813	0.04698	0.04654	0.04848	0.04732	0.04615	0.04623	0.0463	0.04576	0.04631	0.04724	0.04482	0.0464	0.04602	0.04573	0.04595	0.04606	0.0464	0.04714		460.452	0.10233	0.09701	0.0964
500.778	0.86038					461.393	0.064	0.06105	0.05967	0.05794	0.05636	0.05548	0.05322	0.05226	0.05157	0.05042	0.04966	0.04933	0.04875	0.04807	0.048	0.04675	0.0466	0.04653	0.04574	0.04718	0.04604	0.0456	0.04752	0.04641	0.04526	0.04535	0.04541	0.04489	0.04543	0.04641	0.04395	0.04551	0.04516	0.04486	0.0451	0.04526	0.0456	0.04634		461.393	0.10091	0.09563	0.09498
						462.334	0.06252	0.05967	0.05833	0.05669	0.05513	0.05432	0.05206	0.05116	0.05046	0.04935	0.0486	0.04827	0.04771	0.04707	0.04703	0.04578	0.04566	0.04558	0.04479	0.04622	0.04508	0.04469	0.04657	0.04552	0.04436	0.04447	0.04454	0.044	0.04456	0.04554	0.04309	0.04465	0.04432	0.04403	0.04427	0.04444	0.04477	0.04556		462.334	0.09947	0.09416	0.09357
						463.275	0.06107	0.05829	0.05702	0.05544	0.0539	0.05317	0.05089	0.05004	0.04939	0.0483	0.04753	0.04722	0.04668	0.04605	0.04607	0.0448	0.04469	0.04459	0.04382	0.04526	0.04411	0.04375	0.04563	0.0446	0.04343	0.04357	0.04362	0.0431	0.04369	0.04467	0.04219	0.0438	0.04348	0.04318	0.04341	0.04359	0.04395	0.04474		463.275	0.09808	0.09275	0.09221
						464.216	0.05964	0.05693	0.05573	0.05419	0.05269	0.05203	0.04975	0.04893	0.04831	0.04722	0.04646	0.04617	0.04563	0.04504	0.04508	0.04386	0.0437	0.04361	0.04287	0.04431	0.04313	0.04279	0.0447	0.04368	0.0425	0.04267	0.04272	0.04221	0.04285	0.0438	0.04128	0.04291	0.04262	0.04233	0.04257	0.04274	0.0431	0.04394		464.216	0.09672	0.09137	0.09089
						465.157	0.05824	0.05558	0.05446	0.05296	0.0515	0.0509	0.04863	0.04787	0.04725	0.04618	0.04544	0.04516	0.04462	0.04407	0.04413	0.04291	0.04273	0.04268	0.04193	0.04337	0.0422	0.0419	0.04379	0.0428	0.04162	0.04179	0.04187	0.04137	0.042	0.04295	0.0404	0.04206	0.04181	0.0415	0.04175	0.04195	0.04231	0.04317		465.157	0.09539	0.08998	0.08956
						466.097	0.05687	0.05424	0.05319	0.05173	0.05034	0.04979	0.04754	0.04679	0.04623	0.04515	0.04443	0.04413	0.04363	0.04311	0.04317	0.04198	0.04176	0.04176	0.04101	0.04243	0.04126	0.041	0.04288	0.04191	0.04073	0.04088	0.041	0.04049	0.04115	0.04209	0.03951	0.04121	0.04099	0.04068	0.04092	0.04115	0.04149	0.04242		466.097	0.09404	0.08858	0.08822
						467.037	0.05552	0.05293	0.05192	0.0505	0.04919	0.0487	0.04642	0.04571	0.04518	0.04409	0.04338	0.04313	0.04263	0.04214	0.04219	0.04101	0.04078	0.04085	0.04006	0.04147	0.04032	0.04008	0.04194	0.04101	0.03985	0.04	0.04014	0.03962	0.04028	0.04124	0.0386	0.04035	0.04016	0.03985	0.04009	0.04034	0.04067	0.04163		467.037	0.09274	0.0872	0.08688
						467.978	0.05416	0.05162	0.05067	0.04927	0.04805	0.0476	0.04532	0.04465	0.04413	0.04305	0.04234	0.04212	0.04164	0.04119	0.04121	0.04004	0.03981	0.03993	0.03911	0.04053	0.03937	0.03916	0.04104	0.04013	0.03897	0.0391	0.03927	0.03875	0.0394	0.04038	0.03772	0.03947	0.03933	0.03904	0.03926	0.03956	0.03984	0.04086		467.978	0.09144	0.08584	0.08557
						468.918	0.05279	0.05032	0.04944	0.04806	0.04693	0.04649	0.04422	0.04357	0.04307	0.04201	0.04133	0.04114	0.04066	0.04023	0.04024	0.03907	0.03883	0.039	0.03816	0.0396	0.03842	0.03822	0.04013	0.03923	0.03809	0.03819	0.03838	0.03787	0.03853	0.03949	0.03681	0.03861	0.03848	0.03824	0.03841	0.03876	0.03904	0.04008		468.918	0.09016	0.08451	0.08426
						469.857	0.05147	0.04903	0.04823	0.04688	0.04582	0.04541	0.04315	0.04253	0.04203	0.041	0.04035	0.04016	0.03971	0.0393	0.03929	0.03813	0.03789	0.0381	0.03723	0.03868	0.03747	0.0373	0.03923	0.03837	0.03722	0.03733	0.03752	0.03698	0.03766	0.03863	0.03593	0.03776	0.03767	0.03745	0.03758	0.03798	0.03826	0.03932		469.857	0.08891	0.0832	0.08298
						470.797	0.05013	0.04776	0.047	0.04571	0.04472	0.04433	0.04207	0.04147	0.04101	0.03999	0.03935	0.03917	0.03873	0.03836	0.03831	0.03718	0.03693	0.03717	0.0363	0.03776	0.03656	0.0364	0.03833	0.0375	0.03635	0.03644	0.03665	0.03611	0.03679	0.03778	0.03503	0.0369	0.03685	0.03662	0.03674	0.03719	0.03744	0.0385		470.797	0.08767	0.08193	0.08174
						471.736	0.04884	0.04652	0.0458	0.04456	0.04363	0.04327	0.041	0.04042	0.04002	0.03899	0.03836	0.03818	0.03776	0.03743	0.03736	0.03621	0.03603	0.03624	0.03537	0.03685	0.03561	0.03548	0.03744	0.03661	0.03544	0.03557	0.03578	0.03522	0.03593	0.03693	0.03415	0.03604	0.03602	0.03581	0.03588	0.0364	0.03663	0.0377		471.736	0.08643	0.08063	0.08047
						472.676	0.04757	0.04532	0.04461	0.04343	0.04256	0.04222	0.03995	0.03938	0.039	0.03803	0.03738	0.03719	0.0368	0.03653	0.03642	0.03528	0.03513	0.03531	0.03446	0.03598	0.0347	0.03457	0.03654	0.03574	0.03458	0.03469	0.03491	0.03434	0.03506	0.03606	0.03329	0.0352	0.03517	0.035	0.03506	0.03559	0.03582	0.03688		472.676	0.0852	0.07938	0.07921
						473.615	0.0463	0.04409	0.04346	0.04229	0.04148	0.04119	0.0389	0.03834	0.038	0.03707	0.03639	0.03622	0.03585	0.03558	0.03547	0.03434	0.03421	0.0344	0.03352	0.0351	0.03378	0.03367	0.03566	0.03486	0.03368	0.03382	0.03404	0.03345	0.03418	0.0352	0.03244	0.03437	0.03435	0.03419	0.03424	0.03476	0.03502	0.03606		473.615	0.08399	0.07816	0.07798
						474.554	0.04503	0.0429	0.04226	0.04118	0.04043	0.04012	0.03787	0.03729	0.03699	0.03608	0.03537	0.03525	0.03491	0.03462	0.0345	0.0334	0.03328	0.03346	0.03257	0.03415	0.03287	0.03271	0.03475	0.03397	0.03277	0.03293	0.03315	0.03253	0.03326	0.0343	0.03159	0.03351	0.03352	0.03332	0.03338	0.03391	0.03422	0.0352		474.554	0.08278	0.07696	0.07676
						475.493	0.04385	0.04177	0.04118	0.04014	0.03943	0.03912	0.03691	0.03631	0.03604	0.03517	0.03445	0.03436	0.03403	0.03373	0.03364	0.0325	0.03249	0.0326	0.03173	0.0333	0.03197	0.03183	0.0339	0.03314	0.03193	0.03212	0.03233	0.03171	0.03242	0.03347	0.0308	0.03273	0.03276	0.03253	0.0326	0.03316	0.03348	0.03443		475.493	0.08162	0.07576	0.07558
						476.431	0.04265	0.04062	0.04011	0.03907	0.03838	0.03813	0.03594	0.03533	0.0351	0.03426	0.03351	0.03347	0.03314	0.0328	0.03278	0.03163	0.03163	0.03171	0.03083	0.03245	0.03108	0.03097	0.03302	0.0323	0.03107	0.03131	0.0315	0.03086	0.0316	0.03269	0.03002	0.03195	0.03194	0.03174	0.03179	0.03236	0.03272	0.03363		476.431	0.08048	0.07462	0.07443
						477.37	0.04147	0.0395	0.03906	0.03805	0.03737	0.03716	0.03495	0.03437	0.03413	0.03336	0.03259	0.03257	0.03225	0.03189	0.03192	0.03074	0.03077	0.03083	0.02993	0.03163	0.03021	0.03008	0.03216	0.03146	0.03024	0.03049	0.03067	0.03002	0.03079	0.03187	0.02922	0.03118	0.0311	0.03096	0.03098	0.03156	0.03197	0.03287		477.37	0.07941	0.07352	0.07332
						478.308	0.04027	0.03839	0.03801	0.03701	0.03633	0.03617	0.03396	0.0334	0.03315	0.03244	0.03161	0.03163	0.03131	0.03095	0.031	0.02985	0.02987	0.02991	0.02901	0.03076	0.0293	0.02919	0.03126	0.0306	0.02936	0.02962	0.0298	0.02913	0.02997	0.03102	0.02839	0.03034	0.03025	0.03013	0.03014	0.03072	0.03118	0.03202		478.308	0.07833	0.07247	0.07219
						479.246	0.03917	0.03737	0.03703	0.03604	0.03535	0.03525	0.033	0.03247	0.03226	0.03157	0.03072	0.0308	0.03046	0.03009	0.03015	0.02907	0.02905	0.02908	0.02817	0.02993	0.02849	0.0284	0.03046	0.02977	0.02858	0.02885	0.02898	0.02834	0.02923	0.03029	0.02764	0.02961	0.02949	0.0294	0.02937	0.02996	0.03047	0.03128		479.246	0.0773	0.07144	0.07112
						480.184	0.03809	0.03632	0.03603	0.03506	0.03434	0.03436	0.03205	0.03157	0.03137	0.03068	0.02982	0.02995	0.02956	0.02917	0.02929	0.02823	0.0282	0.02825	0.02732	0.02911	0.02769	0.02759	0.02962	0.02895	0.02776	0.02804	0.02816	0.0275	0.02845	0.0295	0.0269	0.02883	0.02869	0.02864	0.02857	0.02918	0.02973	0.03049		480.184	0.07627	0.07045	0.07006
						481.122	0.03708	0.03531	0.03509	0.03409	0.0334	0.03344	0.03114	0.03069	0.0305	0.02982	0.02894	0.02911	0.0287	0.02831	0.02847	0.02742	0.0274	0.02747	0.02651	0.02834	0.02691	0.02679	0.02881	0.02815	0.02697	0.02728	0.02737	0.02671	0.02771	0.02878	0.02616	0.02809	0.02791	0.02787	0.02783	0.02842	0.02901	0.02977		481.122	0.07524	0.06944	0.06898
						482.06	0.0361	0.03433	0.03418	0.03318	0.03247	0.03256	0.03027	0.02983	0.02966	0.02901	0.02807	0.02832	0.02788	0.0275	0.02768	0.02666	0.02661	0.02673	0.02574	0.0276	0.02614	0.02603	0.02804	0.02741	0.02623	0.02657	0.02662	0.02596	0.02703	0.02807	0.02548	0.02737	0.0272	0.02721	0.02716	0.02772	0.02829	0.02911		482.06	0.07428	0.06847	0.06797
						482.997	0.0351	0.03339	0.03328	0.03229	0.03157	0.03171	0.02941	0.029	0.02882	0.02822	0.02724	0.02751	0.02706	0.02667	0.02692	0.02589	0.02584	0.026	0.02502	0.02683	0.02538	0.02531	0.0273	0.02665	0.02549	0.02585	0.02588	0.02524	0.02633	0.02739	0.02475	0.02665	0.02646	0.02651	0.02648	0.02702	0.02761	0.02844		482.997	0.07332	0.06752	0.06699
						483.935	0.03416	0.03247	0.0324	0.0314	0.03068	0.03086	0.02857	0.02818	0.02798	0.02738	0.02642	0.02672	0.02626	0.02587	0.02618	0.02516	0.02508	0.02523	0.02425	0.02604	0.02464	0.02462	0.02657	0.02592	0.02474	0.02513	0.02514	0.02456	0.02564	0.0267	0.02404	0.02595	0.02577	0.02585	0.02579	0.02631	0.02692	0.02777		483.935	0.07239	0.06658	0.06601
						484.872	0.03323	0.03154	0.03151	0.03048	0.02978	0.03003	0.02774	0.02734	0.02715	0.02654	0.02561	0.02591	0.02547	0.02506	0.0254	0.02437	0.02427	0.02448	0.02345	0.02526	0.02387	0.02385	0.02577	0.02518	0.02397	0.02439	0.02437	0.02383	0.02494	0.02596	0.02331	0.02522	0.02503	0.02513	0.02507	0.02559	0.0262	0.02707		484.872	0.07144	0.06565	0.06506
						485.809	0.03234	0.03065	0.03066	0.02966	0.02892	0.02923	0.02697	0.02655	0.02635	0.02577	0.02484	0.02516	0.02473	0.02432	0.02468	0.02365	0.02351	0.02375	0.02274	0.02454	0.02316	0.02315	0.02507	0.02447	0.02324	0.02368	0.02368	0.02316	0.02429	0.0253	0.02262	0.02452	0.02433	0.02448	0.02438	0.02494	0.02552	0.02645		485.809	0.07059	0.06474	0.06416
						486.746	0.0315	0.02979	0.02983	0.02882	0.02807	0.02844	0.02616	0.02576	0.02556	0.02498	0.02407	0.0244	0.02398	0.02357	0.02397	0.0229	0.02276	0.02301	0.022	0.02384	0.02246	0.02244	0.02434	0.02376	0.02252	0.02296	0.02295	0.02245	0.0236	0.02465	0.02191	0.02381	0.02365	0.02382	0.02369	0.02425	0.02483	0.0258		486.746	0.0697	0.06379	0.06323
						487.682	0.03064	0.02894	0.029	0.02799	0.02723	0.02762	0.02535	0.02501	0.02477	0.0242	0.02334	0.02364	0.02323	0.02279	0.02324	0.02221	0.02204	0.02229	0.02127	0.0231	0.02172	0.02173	0.02359	0.02305	0.02182	0.02225	0.02224	0.02178	0.0229	0.02397	0.02123	0.02313	0.02299	0.02316	0.02301	0.02359	0.02416	0.02518		487.682	0.06886	0.06285	0.06234
						488.619	0.02981	0.0281	0.02818	0.0272	0.0264	0.02682	0.02456	0.02425	0.02401	0.02343	0.0226	0.02288	0.02249	0.02205	0.0225	0.0215	0.02133	0.02159	0.02058	0.02237	0.02097	0.02106	0.02289	0.02239	0.02112	0.02155	0.02153	0.02107	0.0222	0.02331	0.02055	0.02245	0.02233	0.02251	0.02234	0.02292	0.02349	0.02457		488.619	0.06799	0.0619	0.06145
						489.555	0.02903	0.0273	0.02739	0.02644	0.02565	0.02608	0.02383	0.02349	0.02329	0.02269	0.02192	0.02218	0.02178	0.02135	0.02182	0.0208	0.02063	0.02084	0.01991	0.0217	0.02028	0.02042	0.02225	0.02173	0.02044	0.02087	0.02087	0.02044	0.02155	0.02267	0.0199	0.02184	0.02173	0.02188	0.02172	0.02227	0.02285	0.02399		489.555	0.06715	0.06102	0.06055
						490.491	0.02825	0.02655	0.02662	0.02569	0.02493	0.02537	0.02315	0.02282	0.02259	0.02199	0.02125	0.0215	0.0211	0.02069	0.02113	0.02014	0.01994	0.02018	0.01926	0.02105	0.01962	0.01976	0.02163	0.02108	0.01979	0.02019	0.02021	0.01981	0.02089	0.0221	0.01928	0.02121	0.02115	0.02125	0.0211	0.02166	0.02223	0.02342		490.491	0.06631	0.06015	0.05972
						491.427	0.02753	0.02582	0.02589	0.02497	0.02424	0.02465	0.02248	0.02213	0.0219	0.02128	0.02058	0.02083	0.02046	0.02003	0.02047	0.01952	0.01928	0.01957	0.01864	0.0204	0.01899	0.01914	0.02102	0.02046	0.01918	0.01951	0.0196	0.01922	0.02024	0.02151	0.01869	0.02056	0.02059	0.02065	0.02054	0.02109	0.02164	0.02286		491.427	0.06549	0.05929	0.05889
						492.363	0.02682	0.02507	0.02512	0.02424	0.02355	0.02393	0.02179	0.02143	0.02119	0.02057	0.01991	0.02015	0.01978	0.01939	0.01977	0.01884	0.01858	0.01889	0.01797	0.01973	0.01835	0.01851	0.02042	0.01982	0.01853	0.01884	0.01893	0.01857	0.01957	0.0209	0.01804	0.01991	0.01998	0.02	0.01992	0.02048	0.02101	0.02228		492.363	0.06469	0.05847	0.05804
						493.299	0.02616	0.02438	0.02441	0.02355	0.02291	0.02325	0.02112	0.02079	0.02055	0.01991	0.0193	0.01951	0.01917	0.0188	0.01912	0.01822	0.01796	0.01827	0.01735	0.01911	0.01778	0.01792	0.01987	0.01921	0.01794	0.01821	0.01834	0.01801	0.01895	0.02035	0.01747	0.0193	0.01943	0.0194	0.01938	0.01996	0.02045	0.02177		493.299	0.06391	0.05764	0.05725
						494.234	0.02546	0.02369	0.02367	0.02287	0.02224	0.02256	0.02049	0.02013	0.0199	0.01926	0.01866	0.01886	0.01853	0.01818	0.0185	0.01758	0.01734	0.01762	0.01673	0.01852	0.01719	0.01729	0.0193	0.01863	0.01735	0.01755	0.01776	0.01743	0.01829	0.01975	0.01686	0.01869	0.01886	0.0188	0.01883	0.0194	0.01986	0.02122		494.234	0.06321	0.05689	0.05652
						495.17	0.02479	0.02303	0.02299	0.0222	0.02159	0.02189	0.01989	0.01951	0.01929	0.01861	0.01807	0.01821	0.01794	0.0176	0.01786	0.01693	0.0167	0.017	0.01614	0.01791	0.0166	0.01666	0.01872	0.01803	0.01676	0.01693	0.01716	0.01685	0.01767	0.01916	0.01625	0.0181	0.01829	0.01819	0.01826	0.01888	0.01932	0.02066		495.17	0.06248	0.05613	0.05579
						496.105	0.0241	0.02236	0.02227	0.0215	0.02093	0.02117	0.01927	0.01886	0.01863	0.01794	0.01745	0.01754	0.01728	0.017	0.01724	0.01625	0.01607	0.01634	0.01551	0.01726	0.01598	0.01601	0.01813	0.0174	0.01617	0.0163	0.01654	0.01626	0.01702	0.01856	0.01564	0.01746	0.01769	0.01753	0.01766	0.01831	0.01872	0.02005		496.105	0.06179	0.05543	0.05507
						497.04	0.02351	0.02176	0.02163	0.0209	0.02033	0.02055	0.0187	0.0183	0.01804	0.01738	0.01689	0.01698	0.01672	0.01645	0.01667	0.01568	0.01553	0.01577	0.01496	0.0167	0.01545	0.01545	0.01756	0.01684	0.01563	0.01572	0.016	0.01573	0.01646	0.01804	0.01511	0.01689	0.01717	0.01699	0.01712	0.01783	0.01823	0.01956		497.04	0.06115	0.05478	0.05441
						497.974	0.02289	0.02121	0.02104	0.02034	0.01976	0.01997	0.01815	0.01771	0.01746	0.01681	0.01631	0.01639	0.01613	0.01591	0.01609	0.0151	0.01499	0.01522	0.01442	0.01613	0.0149	0.0149	0.01701	0.01632	0.0151	0.01519	0.01548	0.01517	0.01589	0.01747	0.01457	0.01636	0.01665	0.01644	0.0166	0.0173	0.01775	0.01904		497.974	0.06048	0.05407	0.05374
						498.909	0.02231	0.02065	0.02043	0.01978	0.01921	0.01939	0.0176	0.01715	0.01693	0.01626	0.01575	0.01586	0.01556	0.01538	0.01555	0.01453	0.01446	0.01466	0.01385	0.0156	0.01438	0.01434	0.01648	0.01577	0.0146	0.01464	0.01498	0.01462	0.01538	0.01692	0.01404	0.01585	0.01616	0.01591	0.01607	0.01679	0.0173	0.01851		498.909	0.05988	0.05347	0.05314
						499.844	0.02175	0.0201	0.01987	0.01923	0.01866	0.01884	0.01707	0.01659	0.0164	0.01572	0.01521	0.01531	0.01501	0.01487	0.01503	0.01397	0.01393	0.01411	0.01332	0.01506	0.01386	0.01379	0.01596	0.01524	0.0141	0.0141	0.01448	0.01409	0.01486	0.0164	0.01352	0.01534	0.01566	0.01537	0.01558	0.01631	0.01682	0.018		499.844	0.05934	0.05291	0.05254
						500.778	0.02122	0.01958	0.01936	0.01873	0.01815	0.01832	0.01655	0.01609	0.01589	0.01522	0.01468	0.01482	0.01451	0.01438	0.01454	0.01345	0.01344	0.0136	0.0128	0.01454	0.01337	0.0133	0.01547	0.01474	0.01362	0.0136	0.014	0.01363	0.01437	0.01592	0.01305	0.01486	0.01519	0.01488	0.0151	0.01585	0.01638	0.01753		500.778	0.05879	0.05235	0.05196
						501.712	0.02072	0.01909	0.01887	0.01824	0.01768	0.01783	0.01604	0.01558	0.01541	0.01474	0.01419	0.01434	0.01403	0.01393	0.01405	0.01296	0.01294	0.01312	0.01231	0.01405	0.01289	0.01281	0.01499	0.01425	0.01316	0.01312	0.01356	0.01317	0.01389	0.01543	0.01258	0.01439	0.01473	0.01443	0.01464	0.0154	0.01597	0.01708		501.712	0.05829	0.05184	0.0514
						502.646	0.02024	0.01862	0.0184	0.01776	0.0172	0.01736	0.01556	0.01509	0.01494	0.01427	0.01369	0.01387	0.01356	0.01348	0.01359	0.01246	0.01245	0.01265	0.01184	0.01357	0.01242	0.01235	0.01455	0.01379	0.01272	0.01265	0.01311	0.01271	0.01344	0.01497	0.01212	0.01397	0.01427	0.014	0.01421	0.01497	0.01556	0.01661		502.646	0.05782	0.05137	0.05089
						503.58	0.01976	0.01812	0.01796	0.01729	0.01672	0.01688	0.01507	0.01461	0.01449	0.01382	0.0132	0.01342	0.01311	0.01303	0.01312	0.01198	0.01197	0.01219	0.01136	0.01313	0.01195	0.01189	0.01408	0.01332	0.01229	0.01218	0.01266	0.01225	0.01299	0.0145	0.01165	0.0135	0.01383	0.01355	0.01379	0.01455	0.01514	0.01615		503.58	0.05739	0.05093	0.05041
						504.513	0.0193	0.01766	0.01751	0.01684	0.01625	0.01643	0.01458	0.01412	0.01404	0.01337	0.01274	0.01296	0.01268	0.01259	0.01268	0.01153	0.01151	0.01174	0.0109	0.01268	0.01149	0.01146	0.01364	0.01286	0.01185	0.01173	0.01223	0.01183	0.01256	0.01405	0.0112	0.01305	0.01339	0.01313	0.01337	0.01413	0.01474	0.01571		504.513	0.05696	0.05048	0.04991
						505.447	0.01886	0.01721	0.01711	0.01641	0.01582	0.016	0.01411	0.01366	0.01361	0.01296	0.01227	0.01252	0.01227	0.01214	0.01226	0.01108	0.01107	0.01133	0.01046	0.01226	0.01103	0.01104	0.0132	0.01245	0.01142	0.0113	0.01181	0.0114	0.01215	0.01365	0.01078	0.01262	0.01298	0.01273	0.01296	0.01371	0.01435	0.0153		505.447	0.05657	0.05005	0.04943
						506.38	0.01845	0.01678	0.01671	0.01599	0.01539	0.01561	0.01367	0.01322	0.01318	0.01254	0.01185	0.01211	0.01187	0.01173	0.01183	0.01066	0.01065	0.01092	0.01005	0.01183	0.01059	0.01066	0.01279	0.01203	0.01101	0.0109	0.01141	0.011	0.01175	0.01326	0.01037	0.01221	0.01257	0.01235	0.01254	0.01333	0.01397	0.01491		506.38	0.05619	0.04964	0.04898
						507.313	0.01805	0.01637	0.01635	0.01559	0.01499	0.01521	0.01326	0.01282	0.01279	0.01216	0.01145	0.01171	0.01149	0.01136	0.01145	0.01026	0.01025	0.01053	0.00967	0.01144	0.01019	0.01029	0.01241	0.01164	0.01063	0.01054	0.01101	0.01062	0.01138	0.0129	0.00999	0.01183	0.0122	0.01199	0.01215	0.01295	0.01359	0.01454		507.313	0.05579	0.04923	0.04853
						508.246	0.01766	0.01598	0.01598	0.0152	0.0146	0.01485	0.01287	0.01241	0.01241	0.01178	0.01106	0.01133	0.01113	0.01098	0.01106	0.00985	0.00985	0.01016	0.00929	0.01106	0.00978	0.00993	0.01205	0.01124	0.01026	0.01017	0.01064	0.01026	0.01102	0.01254	0.0096	0.01143	0.01184	0.01161	0.01179	0.01257	0.01322	0.01416		508.246	0.05542	0.04881	0.04811
						509.179	0.01728	0.01558	0.01559	0.01481	0.01422	0.01445	0.01247	0.012	0.01204	0.0114	0.01068	0.01094	0.01076	0.0106	0.01068	0.00945	0.00944	0.00979	0.0089	0.01066	0.00939	0.00956	0.01166	0.01086	0.00987	0.00983	0.01025	0.00989	0.01064	0.01219	0.00922	0.01104	0.01148	0.01124	0.0114	0.01221	0.01283	0.0138		509.179	0.05503	0.04842	0.04771
						510.111	0.01694	0.01524	0.01522	0.01445	0.01389	0.01407	0.01212	0.01163	0.01168	0.01104	0.01032	0.01058	0.01042	0.01024	0.01031	0.00908	0.00907	0.00942	0.00854	0.01029	0.00902	0.00922	0.01133	0.01051	0.00951	0.0095	0.00989	0.00954	0.01026	0.01184	0.00887	0.01067	0.01114	0.01086	0.01102	0.01185	0.01248	0.01344		510.111	0.05466	0.04803	0.04729
						511.044	0.01661	0.01488	0.01486	0.01412	0.01355	0.01371	0.01178	0.0113	0.01135	0.01072	0.00999	0.01024	0.0101	0.00992	0.01	0.00872	0.00877	0.00909	0.00819	0.00998	0.00867	0.0089	0.01097	0.01018	0.00918	0.0092	0.00955	0.00926	0.00991	0.01153	0.00853	0.01034	0.01081	0.01054	0.01069	0.01151	0.01216	0.01314		511.044	0.05433	0.04765	0.04689
						511.976	0.01626	0.01455	0.01448	0.01378	0.01322	0.01335	0.01144	0.01097	0.01102	0.01038	0.00966	0.00991	0.00978	0.00959	0.0097	0.00841	0.00843	0.00873	0.00784	0.00967	0.00832	0.00856	0.01063	0.00986	0.00883	0.00887	0.00923	0.00893	0.00954	0.01122	0.00821	0.01002	0.0105	0.0102	0.01036	0.01119	0.01185	0.01284		511.976	0.05399	0.04729	0.04655
						512.908	0.01593	0.01423	0.01413	0.01346	0.01289	0.013	0.01112	0.01062	0.0107	0.01004	0.00935	0.00957	0.00947	0.00926	0.00935	0.00809	0.00809	0.00838	0.00752	0.00938	0.008	0.00821	0.01029	0.00955	0.00851	0.00855	0.00889	0.00863	0.0092	0.01089	0.00787	0.00966	0.0102	0.00987	0.01003	0.01085	0.01153	0.01254		512.908	0.05367	0.04695	0.04617
						513.84	0.01561	0.01391	0.01381	0.01313	0.01255	0.01265	0.0108	0.01029	0.01036	0.0097	0.00899	0.00922	0.00913	0.00894	0.009	0.00777	0.00773	0.00803	0.0072	0.00907	0.00765	0.00787	0.00995	0.00925	0.00819	0.00823	0.00854	0.0083	0.00886	0.01058	0.00753	0.00935	0.00989	0.00956	0.00968	0.01049	0.01121	0.01221		513.84	0.05334	0.04661	0.04583
						514.772	0.01533	0.01364	0.01352	0.01283	0.01225	0.01236	0.01051	0.01001	0.01009	0.00941	0.00874	0.00896	0.00886	0.00866	0.00874	0.00752	0.00747	0.00775	0.00694	0.00881	0.00737	0.00761	0.00964	0.00898	0.00791	0.00796	0.00826	0.00803	0.00856	0.01032	0.00727	0.00909	0.00962	0.00929	0.0094	0.01022	0.01095	0.01195		514.772	0.05303	0.04627	0.0455
						515.704	0.01509	0.01337	0.01322	0.01252	0.01194	0.01208	0.01022	0.00973	0.0098	0.00913	0.00847	0.00867	0.00855	0.00838	0.00847	0.00725	0.00718	0.00747	0.00668	0.00858	0.00709	0.0073	0.00933	0.00872	0.00763	0.00765	0.00796	0.00776	0.00826	0.01005	0.00701	0.0088	0.00933	0.00902	0.00911	0.0099	0.01065	0.01167		515.704	0.05271	0.04593	0.04514
						516.635	0.01482	0.0131	0.01292	0.01224	0.01166	0.01178	0.00994	0.00947	0.0095	0.00883	0.00821	0.00839	0.00825	0.00812	0.00823	0.00699	0.00691	0.00719	0.00644	0.00835	0.00681	0.00701	0.00903	0.00847	0.00736	0.00737	0.00768	0.0075	0.00799	0.00979	0.00676	0.00854	0.00907	0.00872	0.00883	0.00964	0.0104	0.01141		516.635	0.05239	0.0456	0.04481
						517.566	0.01457	0.01284	0.01269	0.01198	0.01138	0.01151	0.0097	0.00924	0.00925	0.00858	0.00796	0.00814	0.00799	0.00787	0.00797	0.00674	0.00667	0.00695	0.00623	0.00811	0.00658	0.00675	0.00877	0.00824	0.00712	0.00711	0.00743	0.00725	0.00774	0.00956	0.0065	0.00829	0.00885	0.00846	0.0086	0.00938	0.01013	0.01117		517.566	0.0521	0.04534	0.04451
						518.497	0.01434	0.01261	0.01242	0.0117	0.01112	0.01126	0.00944	0.009	0.00897	0.00833	0.00771	0.00788	0.00774	0.00762	0.00774	0.0065	0.00644	0.00669	0.00601	0.00784	0.00635	0.0065	0.00852	0.00799	0.00685	0.00685	0.00719	0.007	0.00749	0.00931	0.00624	0.00804	0.00861	0.00818	0.00833	0.0091	0.00989	0.01092		518.497	0.05182	0.04507	0.0442
						519.428	0.0141	0.01235	0.01216	0.01141	0.01085	0.01098	0.0092	0.00874	0.00868	0.00805	0.00743	0.00761	0.00746	0.00734	0.00749	0.00625	0.00618	0.00641	0.00574	0.00759	0.00611	0.00624	0.00823	0.00775	0.00657	0.00658	0.00692	0.00675	0.00721	0.00904	0.00599	0.00779	0.00839	0.00792	0.00806	0.00882	0.00963	0.01063		519.428	0.05154	0.04481	0.04389
						520.359	0.01385	0.01211	0.01189	0.01111	0.01058	0.01073	0.00895	0.00847	0.00842	0.00781	0.00717	0.00736	0.00719	0.00709	0.00725	0.00598	0.00592	0.00616	0.0055	0.00735	0.00588	0.00595	0.00795	0.00752	0.0063	0.00629	0.00667	0.0065	0.00697	0.00876	0.00575	0.00754	0.00815	0.00765	0.00778	0.00856	0.00937	0.01038		520.359	0.05128	0.04456	0.04359
						521.289	0.01365	0.01189	0.01166	0.01088	0.01034	0.01051	0.00873	0.00825	0.00817	0.0076	0.00693	0.00715	0.00692	0.00685	0.00703	0.00578	0.00568	0.00595	0.00527	0.00715	0.0057	0.00571	0.00771	0.0073	0.00606	0.00605	0.00644	0.00626	0.00675	0.00853	0.00552	0.00731	0.00793	0.00743	0.00754	0.00832	0.00914	0.01016		521.289	0.05104	0.0443	0.04332
						522.22	0.01346	0.0117	0.01145	0.01064	0.0101	0.01028	0.0085	0.00802	0.00793	0.00735	0.00672	0.00692	0.00668	0.0066	0.00681	0.00556	0.00549	0.00572	0.00505	0.00695	0.00548	0.00547	0.00746	0.00709	0.00583	0.0058	0.00622	0.00602	0.00653	0.00831	0.00529	0.0071	0.00774	0.00723	0.0073	0.00808	0.00891	0.00993		522.22	0.05077	0.04403	0.04304
						523.15	0.01325	0.01148	0.01122	0.01041	0.00985	0.01003	0.00828	0.0078	0.00769	0.00713	0.0065	0.00669	0.00641	0.00635	0.00655	0.00534	0.00527	0.0055	0.00484	0.00672	0.00522	0.00525	0.00722	0.00688	0.00562	0.00557	0.006	0.00581	0.00631	0.00806	0.00508	0.00687	0.00755	0.007	0.00709	0.00785	0.00868	0.0097		523.15	0.05053	0.04377	0.04281
						524.08	0.01307	0.01129	0.01105	0.01022	0.00965	0.00982	0.00807	0.00759	0.00749	0.00693	0.00628	0.00651	0.00618	0.00615	0.00635	0.00513	0.00508	0.00528	0.00464	0.00652	0.00504	0.00506	0.007	0.00669	0.00543	0.00535	0.00579	0.0056	0.00611	0.00785	0.00488	0.00668	0.00736	0.0068	0.00689	0.00763	0.0085	0.00947		524.08	0.05026	0.04349	0.04252
						525.01	0.01285	0.01109	0.01083	0.01003	0.00944	0.00963	0.00784	0.00733	0.00726	0.00672	0.00605	0.00631	0.00594	0.00591	0.00614	0.00492	0.00487	0.00505	0.00442	0.00632	0.00482	0.00486	0.00679	0.00647	0.00521	0.00511	0.00558	0.00539	0.00589	0.00762	0.00465	0.00648	0.00714	0.00658	0.00669	0.00741	0.00829	0.00925		525.01	0.05007	0.04329	0.04228
						525.939	0.01266	0.01093	0.01067	0.00987	0.00925	0.00945	0.00765	0.00716	0.00708	0.00654	0.00584	0.00614	0.00575	0.00572	0.00594	0.00475	0.00471	0.00486	0.00422	0.00614	0.00464	0.00468	0.00659	0.00627	0.00503	0.00492	0.00538	0.00518	0.00571	0.00742	0.00446	0.00628	0.00696	0.00641	0.00652	0.00723	0.00812	0.00905		525.939	0.04984	0.04306	0.04205
						526.869	0.01248	0.01075	0.01048	0.0097	0.00905	0.00927	0.00745	0.00695	0.00688	0.00635	0.00563	0.00595	0.00555	0.00552	0.00576	0.00456	0.00451	0.00469	0.00403	0.00594	0.00443	0.0045	0.00638	0.00608	0.00483	0.00471	0.00518	0.00498	0.00551	0.00722	0.00426	0.00608	0.00679	0.00623	0.00636	0.00704	0.00793	0.00884		526.869	0.04964	0.04283	0.04182
						527.798	0.0123	0.01059	0.01029	0.00954	0.00888	0.0091	0.00725	0.00674	0.0067	0.00616	0.00542	0.00579	0.00536	0.00533	0.00556	0.00438	0.00433	0.00448	0.00384	0.00574	0.00424	0.00429	0.00619	0.0059	0.00464	0.00453	0.00497	0.00478	0.00532	0.00704	0.00409	0.00589	0.0066	0.00604	0.00618	0.00685	0.00776	0.00865		527.798	0.04943	0.04261	0.0416
						528.727	0.01213	0.01042	0.01012	0.00936	0.0087	0.00892	0.00706	0.00655	0.00651	0.00598	0.00522	0.00562	0.0052	0.00516	0.00538	0.0042	0.00416	0.0043	0.00364	0.00556	0.00407	0.00412	0.00603	0.00571	0.00447	0.00436	0.00478	0.00463	0.00513	0.00688	0.00391	0.0057	0.00641	0.00584	0.00602	0.00669	0.00758	0.00848		528.727	0.04924	0.04243	0.0414
						529.656	0.01197	0.01026	0.00993	0.0092	0.00851	0.00874	0.00689	0.00636	0.00635	0.00581	0.00503	0.00545	0.00505	0.00496	0.00522	0.00403	0.00399	0.00412	0.00343	0.00539	0.0039	0.00394	0.00586	0.00554	0.0043	0.00418	0.0046	0.00446	0.00495	0.00673	0.00373	0.00552	0.00622	0.00568	0.00587	0.00652	0.0074	0.00829		529.656	0.04904	0.04226	0.04122
						530.585	0.01183	0.01011	0.00977	0.00904	0.00834	0.00857	0.00673	0.00622	0.00619	0.00565	0.00488	0.00529	0.00491	0.0048	0.00505	0.0039	0.00383	0.00397	0.00327	0.00522	0.00374	0.00378	0.00571	0.00536	0.00414	0.00403	0.00441	0.00432	0.00481	0.00659	0.00357	0.00534	0.00605	0.00552	0.00572	0.00637	0.00724	0.00815		530.585	0.04886	0.04206	0.041
						531.514	0.0117	0.00997	0.00961	0.00889	0.0082	0.00842	0.00659	0.00605	0.00604	0.00549	0.00473	0.00514	0.00478	0.00466	0.00489	0.00375	0.0037	0.00383	0.00312	0.00506	0.00359	0.00361	0.00556	0.0052	0.00399	0.00389	0.00424	0.00417	0.00468	0.00645	0.00342	0.00518	0.00591	0.00538	0.00557	0.00623	0.00709	0.00799		531.514	0.04867	0.04186	0.04081
						532.442	0.01159	0.00987	0.00948	0.00878	0.00807	0.0083	0.00645	0.00593	0.00591	0.00537	0.0046	0.00502	0.00467	0.00453	0.00475	0.00364	0.00359	0.00372	0.00302	0.00493	0.00347	0.00351	0.00542	0.00507	0.00387	0.00377	0.00411	0.00405	0.00457	0.00633	0.0033	0.00503	0.00577	0.00527	0.00545	0.00612	0.00698	0.0079		532.442	0.04847	0.04168	0.04063
						533.371	0.01147	0.00977	0.00936	0.00866	0.00795	0.00818	0.00635	0.00581	0.00578	0.00525	0.00448	0.00488	0.00453	0.00443	0.00461	0.0035	0.00346	0.00361	0.00291	0.00481	0.00335	0.00342	0.00528	0.00495	0.00378	0.00367	0.004	0.00393	0.00445	0.00622	0.00316	0.00489	0.00563	0.00514	0.00534	0.00598	0.00687	0.00779		533.371	0.04826	0.04145	0.04041
						534.299	0.01136	0.00966	0.0092	0.00853	0.00785	0.00804	0.00624	0.00568	0.00565	0.00513	0.00436	0.00476	0.00442	0.00433	0.00448	0.00339	0.00335	0.00349	0.00278	0.0047	0.00322	0.00331	0.00517	0.00483	0.00368	0.00357	0.00388	0.00383	0.00433	0.00613	0.00304	0.00473	0.00552	0.00503	0.00521	0.00586	0.00676	0.00771		534.299	0.04807	0.04125	0.04021
						535.227	0.01125	0.00954	0.00909	0.00841	0.00772	0.00792	0.00613	0.00557	0.00555	0.00502	0.00424	0.00464	0.00431	0.00424	0.00437	0.00328	0.00323	0.00337	0.00269	0.00457	0.00311	0.0032	0.00504	0.00472	0.00356	0.00348	0.00376	0.00375	0.00422	0.00604	0.00294	0.00463	0.00541	0.00491	0.00512	0.00576	0.00665	0.00761		535.227	0.0479	0.04106	0.04001
						536.154	0.01115	0.00944	0.00898	0.00831	0.00764	0.0078	0.00602	0.00548	0.00544	0.00492	0.00414	0.00456	0.00421	0.00416	0.00428	0.00321	0.00313	0.00328	0.0026	0.00445	0.00302	0.00314	0.00495	0.00462	0.00347	0.0034	0.00366	0.00369	0.00411	0.00596	0.00287	0.00452	0.00531	0.00482	0.00502	0.00566	0.00656	0.00754		536.154	0.04771	0.04086	0.03983
						537.082	0.01105	0.00932	0.00885	0.0082	0.00754	0.00769	0.00592	0.00538	0.00533	0.00481	0.00403	0.00444	0.00412	0.00409	0.00417	0.00312	0.003	0.00318	0.00252	0.00434	0.00292	0.00303	0.00483	0.00453	0.00339	0.00333	0.00357	0.00361	0.004	0.00585	0.00277	0.00442	0.00521	0.00474	0.00492	0.00556	0.00647	0.00744		537.082	0.04754	0.04068	0.03965
						538.009	0.01095	0.00921	0.00872	0.00808	0.00742	0.00757	0.00581	0.00528	0.00523	0.0047	0.00391	0.00435	0.00403	0.004	0.00408	0.00302	0.00288	0.00309	0.00242	0.00425	0.00284	0.00295	0.00473	0.00447	0.00329	0.00323	0.00346	0.00352	0.00391	0.00575	0.00266	0.00433	0.00513	0.00465	0.00483	0.00549	0.00639	0.00734		538.009	0.04737	0.04053	0.0395
						538.937	0.01084	0.00908	0.00862	0.00797	0.0073	0.00744	0.00568	0.00519	0.00514	0.00459	0.0038	0.00425	0.00394	0.0039	0.00396	0.00295	0.00275	0.00299	0.00234	0.00417	0.00274	0.00287	0.00461	0.00438	0.00321	0.00313	0.00337	0.00342	0.00381	0.00565	0.00256	0.00422	0.00504	0.00455	0.00473	0.00539	0.00629	0.00724		538.937	0.0472	0.04034	0.03933
						539.864	0.01075	0.00898	0.00849	0.00787	0.0072	0.00733	0.00557	0.00505	0.00504	0.00449	0.0037	0.00412	0.00385	0.0038	0.00386	0.00288	0.00266	0.0029	0.00225	0.00406	0.00263	0.00278	0.00449	0.00431	0.0031	0.00304	0.00328	0.00336	0.00371	0.00553	0.00247	0.00413	0.00495	0.00447	0.00463	0.00529	0.00622	0.00715		539.864	0.04702	0.04016	0.03913
						540.791	0.01066	0.00887	0.0084	0.00776	0.0071	0.00724	0.00547	0.00497	0.00494	0.00439	0.00359	0.00403	0.00378	0.0037	0.00377	0.00279	0.00258	0.00282	0.00217	0.00397	0.00252	0.0027	0.00439	0.00425	0.003	0.00296	0.00317	0.00326	0.00362	0.00544	0.0024	0.00405	0.00488	0.00441	0.00453	0.00519	0.00614	0.00706		540.791	0.04688	0.04001	0.03897
						541.717	0.01058	0.00877	0.00831	0.00766	0.007	0.00716	0.00537	0.0049	0.00486	0.0043	0.00352	0.00393	0.0037	0.00362	0.00368	0.00272	0.00249	0.00272	0.0021	0.00387	0.00243	0.00263	0.00431	0.00417	0.00292	0.00287	0.00308	0.00318	0.00353	0.00534	0.00233	0.00397	0.0048	0.00434	0.00441	0.0051	0.00605	0.00697		541.717	0.04673	0.03985	0.03881
						542.644	0.0105	0.00871	0.00827	0.00759	0.00692	0.00709	0.00528	0.00483	0.0048	0.00424	0.00346	0.00385	0.00362	0.00354	0.00362	0.00266	0.00243	0.00265	0.00205	0.00381	0.00235	0.00257	0.00424	0.00413	0.00286	0.00281	0.003	0.0031	0.00348	0.00528	0.00229	0.00393	0.00476	0.00427	0.00431	0.00502	0.00597	0.0069		542.644	0.04655	0.0397	0.03866
						543.57	0.01041	0.00863	0.00818	0.0075	0.00682	0.00704	0.00522	0.00473	0.00474	0.00416	0.00339	0.00377	0.00355	0.00346	0.00355	0.00259	0.00235	0.00259	0.00196	0.00374	0.00228	0.00253	0.00418	0.00405	0.00278	0.00274	0.00294	0.00304	0.00342	0.0052	0.00221	0.00386	0.0047	0.0042	0.00423	0.00495	0.00589	0.00682		543.57	0.04641	0.03955	0.03852
						544.496	0.01034	0.00856	0.00811	0.00742	0.00675	0.00699	0.00514	0.00465	0.00468	0.0041	0.00333	0.00369	0.00349	0.00338	0.00349	0.00255	0.0023	0.00254	0.0019	0.00367	0.00223	0.00247	0.0041	0.00401	0.00271	0.00268	0.00287	0.00297	0.00338	0.00516	0.00217	0.00381	0.00464	0.00415	0.00414	0.00489	0.00581	0.00675		544.496	0.04625	0.03945	0.03839
						545.422	0.01026	0.00848	0.00804	0.00733	0.00668	0.00691	0.00505	0.00458	0.0046	0.00403	0.00325	0.00361	0.00341	0.0033	0.00341	0.00248	0.00224	0.00247	0.00183	0.00359	0.00215	0.00241	0.00404	0.00394	0.00263	0.0026	0.0028	0.00291	0.00332	0.00508	0.00211	0.00377	0.00456	0.00407	0.00407	0.00479	0.00574	0.00665		545.422	0.04613	0.03932	0.03825
						546.348	0.01016	0.00841	0.00795	0.00726	0.00661	0.00683	0.00496	0.00452	0.00453	0.00397	0.00317	0.00352	0.00333	0.00322	0.00334	0.00241	0.00218	0.0024	0.00174	0.00355	0.0021	0.00234	0.00396	0.00386	0.00257	0.00252	0.00273	0.00285	0.00325	0.00501	0.00204	0.00374	0.00452	0.00399	0.00403	0.00472	0.00568	0.00658		546.348	0.04603	0.03924	0.03816
						547.274	0.01007	0.00835	0.00786	0.00719	0.00654	0.00677	0.0049	0.00443	0.00445	0.0039	0.0031	0.00346	0.00325	0.00315	0.00328	0.00235	0.00212	0.00232	0.00168	0.00351	0.00206	0.00228	0.00391	0.00381	0.00249	0.00245	0.00265	0.0028	0.00318	0.00494	0.00198	0.00368	0.00449	0.00393	0.00396	0.00467	0.00561	0.00651		547.274	0.04594	0.03914	0.03807
						548.199	0.01	0.00827	0.00779	0.00713	0.00644	0.00669	0.00484	0.00435	0.00439	0.00384	0.00302	0.0034	0.00317	0.00307	0.0032	0.00229	0.00203	0.00224	0.00161	0.00345	0.00202	0.00222	0.00385	0.00375	0.00244	0.0024	0.00257	0.00275	0.00313	0.00488	0.0019	0.00361	0.00445	0.00386	0.00391	0.0046	0.00555	0.00644		548.199	0.04581	0.03903	0.03795
						549.125	0.0099	0.00819	0.0077	0.00705	0.00635	0.00659	0.00474	0.00426	0.0043	0.00376	0.00292	0.00332	0.00307	0.00298	0.00313	0.0022	0.00195	0.00216	0.00151	0.00336	0.00194	0.00214	0.00376	0.00367	0.00235	0.00231	0.00247	0.00268	0.00305	0.0048	0.0018	0.00355	0.00435	0.00379	0.00382	0.00452	0.00546	0.00635		549.125	0.04571	0.03891	0.03786
						550.05	0.00984	0.00811	0.00765	0.007	0.00628	0.00653	0.00469	0.0042	0.00423	0.00371	0.00288	0.00328	0.003	0.00292	0.00309	0.00215	0.00189	0.00211	0.00145	0.0033	0.00192	0.00209	0.00371	0.00361	0.00229	0.00225	0.0024	0.00263	0.00299	0.00474	0.00176	0.00349	0.0043	0.00374	0.00379	0.00449	0.00542	0.00627		550.05	0.04557	0.03881	0.03775
						550.975	0.00978	0.00804	0.00757	0.00695	0.00621	0.00648	0.00464	0.00415	0.00418	0.00365	0.00283	0.00322	0.00293	0.00288	0.00304	0.00209	0.00183	0.00206	0.00139	0.00325	0.00187	0.00203	0.00367	0.00356	0.00224	0.00218	0.00235	0.00261	0.00295	0.00469	0.00172	0.00344	0.00425	0.00369	0.00376	0.00442	0.00538	0.00621		550.975	0.04546	0.0387	0.03765
						551.899	0.0097	0.00796	0.00749	0.00689	0.00612	0.00639	0.00457	0.00409	0.0041	0.00356	0.00276	0.00316	0.00287	0.00282	0.00298	0.00202	0.00177	0.002	0.00133	0.00318	0.00183	0.00197	0.00361	0.00351	0.00219	0.00213	0.00228	0.00256	0.0029	0.00463	0.00166	0.00338	0.00419	0.00361	0.00372	0.00435	0.00532	0.00612		551.899	0.04533	0.03859	0.03756
						552.824	0.00964	0.0079	0.00743	0.00684	0.00605	0.00633	0.00452	0.00405	0.00405	0.0035	0.00272	0.00312	0.00284	0.00277	0.00294	0.00198	0.00172	0.00194	0.00128	0.00312	0.0018	0.00192	0.00357	0.00347	0.00216	0.00209	0.00225	0.00253	0.00286	0.0046	0.0016	0.00334	0.00417	0.00356	0.0037	0.00431	0.00528	0.00608		552.824	0.04525	0.03853	0.0375
						553.749	0.0096	0.00786	0.00737	0.00678	0.006	0.00628	0.00447	0.00401	0.00399	0.00345	0.00267	0.00307	0.00281	0.00273	0.00291	0.00194	0.00168	0.0019	0.00124	0.00306	0.00178	0.00187	0.00353	0.00344	0.00213	0.00207	0.00222	0.00249	0.00283	0.00456	0.00157	0.0033	0.00412	0.00351	0.00365	0.00428	0.00525	0.00604		553.749	0.04518	0.03846	0.03742
						554.673	0.00956	0.00784	0.00732	0.00675	0.00596	0.00623	0.00444	0.00399	0.00396	0.00343	0.00265	0.00305	0.00278	0.00272	0.0029	0.00192	0.00166	0.00188	0.00121	0.00304	0.00178	0.00184	0.00352	0.00344	0.00212	0.00206	0.00222	0.0025	0.00282	0.00454	0.00155	0.00329	0.00412	0.00349	0.00365	0.00429	0.00526	0.00602		554.673	0.04513	0.03842	0.03735
						555.597	0.00953	0.00781	0.00727	0.0067	0.00592	0.00619	0.00441	0.00394	0.00393	0.00338	0.00261	0.00303	0.00274	0.0027	0.00288	0.00188	0.00164	0.00185	0.00117	0.00302	0.00177	0.00179	0.00349	0.00341	0.00209	0.00201	0.00221	0.00247	0.0028	0.0045	0.00152	0.00325	0.0041	0.00345	0.00361	0.00425	0.00523	0.00598		555.597	0.0451	0.03837	0.03729
						556.521	0.00952	0.00779	0.00726	0.0067	0.00592	0.00616	0.00442	0.00394	0.00391	0.00337	0.00261	0.00304	0.00273	0.0027	0.00288	0.00187	0.00163	0.00186	0.00117	0.00303	0.00178	0.00179	0.00351	0.00343	0.00212	0.00202	0.00223	0.00247	0.00281	0.00449	0.0015	0.00324	0.00412	0.00345	0.00362	0.00425	0.00524	0.00598		556.521	0.04505	0.03833	0.03723
						557.444	0.00952	0.0078	0.00727	0.00669	0.00592	0.00615	0.00443	0.00396	0.0039	0.00337	0.00265	0.00305	0.00274	0.0027	0.0029	0.00188	0.00165	0.00188	0.0012	0.00304	0.0018	0.00182	0.00352	0.00346	0.00216	0.00204	0.00229	0.0025	0.00284	0.0045	0.00151	0.00326	0.00415	0.00346	0.00364	0.00426	0.00527	0.006		557.444	0.04502	0.0383	0.0372
						558.368	0.00952	0.00779	0.00727	0.00669	0.00593	0.00614	0.00444	0.00398	0.00391	0.00339	0.00266	0.00306	0.00276	0.0027	0.00291	0.00189	0.00166	0.00188	0.00123	0.00306	0.00182	0.00183	0.00354	0.00349	0.00218	0.00206	0.00229	0.00253	0.00286	0.00449	0.00152	0.00325	0.00417	0.00346	0.00365	0.00427	0.00527	0.00599		558.368	0.04498	0.03825	0.03715
						559.291	0.00955	0.00781	0.00731	0.00671	0.00597	0.00616	0.00447	0.004	0.00393	0.00342	0.00269	0.00311	0.00278	0.00274	0.00295	0.0019	0.0017	0.00192	0.00125	0.00308	0.00186	0.00186	0.00357	0.00352	0.00222	0.00209	0.00233	0.00255	0.00288	0.00451	0.00154	0.00327	0.00419	0.00349	0.00367	0.00427	0.00529	0.006		559.291	0.04497	0.0382	0.0371
						560.214	0.00956	0.00783	0.00731	0.00671	0.00598	0.00617	0.00448	0.00401	0.00395	0.00344	0.00272	0.00312	0.00281	0.00275	0.00297	0.00191	0.00172	0.00195	0.00127	0.00311	0.00188	0.00189	0.0036	0.00355	0.00225	0.00212	0.00236	0.00257	0.00289	0.00452	0.00154	0.00328	0.00421	0.00351	0.00368	0.00428	0.00531	0.00601		560.214	0.04494	0.03818	0.03707
						561.137	0.0096	0.00788	0.00738	0.00676	0.00603	0.00622	0.00455	0.00408	0.00401	0.0035	0.00278	0.00319	0.00288	0.00282	0.00304	0.00198	0.00179	0.00202	0.00135	0.00317	0.00195	0.00198	0.00367	0.00361	0.00232	0.00219	0.00245	0.00264	0.00295	0.00457	0.0016	0.00336	0.0043	0.00359	0.00375	0.00434	0.00538	0.00608		561.137	0.04491	0.03814	0.03706
						562.06	0.00966	0.00796	0.00743	0.00681	0.00608	0.00627	0.00462	0.00413	0.00407	0.00355	0.00284	0.00323	0.00294	0.00287	0.0031	0.00203	0.00184	0.00208	0.00143	0.0032	0.00199	0.00203	0.00373	0.00367	0.00236	0.00224	0.00251	0.00269	0.00298	0.00461	0.00165	0.0034	0.00435	0.00363	0.00379	0.00436	0.00542	0.00609		562.06	0.04488	0.03811	0.03703
						562.983	0.0097	0.00802	0.00748	0.00687	0.00614	0.00634	0.00468	0.00418	0.00413	0.00361	0.00289	0.00329	0.00301	0.00292	0.00315	0.00209	0.0019	0.00215	0.00149	0.00326	0.00204	0.0021	0.00379	0.00372	0.00242	0.00231	0.00257	0.00275	0.00302	0.00465	0.00172	0.00345	0.0044	0.00367	0.00383	0.00439	0.00546	0.00611		562.983	0.04484	0.03806	0.037
						563.905	0.00975	0.00808	0.00753	0.00691	0.00619	0.00639	0.00472	0.00424	0.00419	0.00366	0.00294	0.00333	0.00307	0.00297	0.0032	0.00213	0.00195	0.0022	0.00154	0.0033	0.00209	0.00216	0.00383	0.00376	0.00247	0.00237	0.00262	0.00279	0.00305	0.00469	0.00175	0.00349	0.00444	0.00371	0.00386	0.00442	0.00548	0.00613		563.905	0.04477	0.038	0.03694
						564.827	0.00983	0.00818	0.00762	0.007	0.00628	0.00648	0.00482	0.00435	0.0043	0.00377	0.00307	0.00343	0.00319	0.00308	0.0033	0.00225	0.00207	0.00233	0.00166	0.00341	0.00221	0.00228	0.00397	0.00387	0.0026	0.00251	0.00275	0.00291	0.00318	0.00482	0.00189	0.00363	0.00458	0.00385	0.004	0.00454	0.00561	0.00624		564.827	0.04471	0.03796	0.03693
						565.75	0.00993	0.00829	0.00772	0.00709	0.00638	0.00657	0.00491	0.00445	0.0044	0.00386	0.00317	0.00353	0.0033	0.00317	0.00338	0.00237	0.00218	0.00244	0.00177	0.0035	0.0023	0.00239	0.00408	0.00395	0.00269	0.00261	0.00286	0.00301	0.00328	0.0049	0.00198	0.00373	0.00467	0.00396	0.00409	0.00462	0.00569	0.00633		565.75	0.04467	0.03793	0.03691
						566.672	0.01	0.00839	0.0078	0.00717	0.00647	0.00666	0.00498	0.00453	0.00448	0.00393	0.00325	0.00361	0.00338	0.00323	0.00345	0.00243	0.00227	0.00252	0.00184	0.00357	0.00236	0.00246	0.00413	0.004	0.00276	0.00267	0.00291	0.00305	0.00335	0.00495	0.00205	0.0038	0.00472	0.00402	0.00413	0.00465	0.00573	0.00634		566.672	0.04456	0.03786	0.03684
						567.593	0.01007	0.00847	0.00787	0.00726	0.00655	0.00673	0.00506	0.00461	0.00455	0.00401	0.00335	0.00368	0.00347	0.00332	0.00353	0.00253	0.00237	0.00261	0.00194	0.00365	0.00243	0.00254	0.00421	0.00406	0.00284	0.00275	0.00298	0.00312	0.00343	0.00502	0.00215	0.00389	0.00477	0.00411	0.0042	0.00471	0.00579	0.00642		567.593	0.04444	0.0378	0.0368
						568.515	0.01015	0.00858	0.00795	0.00735	0.00664	0.00682	0.00516	0.0047	0.00463	0.00411	0.00346	0.00376	0.00357	0.00342	0.00361	0.00263	0.00247	0.00272	0.00204	0.00376	0.00252	0.00266	0.00432	0.00414	0.00295	0.00286	0.00309	0.00322	0.00354	0.00513	0.00225	0.004	0.00486	0.00423	0.00431	0.00479	0.00588	0.00651		568.515	0.04431	0.0377	0.03672
						569.436	0.01021	0.00866	0.00802	0.00743	0.00672	0.00689	0.00523	0.00476	0.0047	0.0042	0.00354	0.00383	0.00365	0.0035	0.00367	0.00272	0.00255	0.00277	0.00212	0.00383	0.00259	0.00273	0.00439	0.00419	0.00301	0.00294	0.00315	0.00329	0.00361	0.00518	0.00234	0.00407	0.0049	0.0043	0.00438	0.00482	0.00593	0.00655		569.436	0.04417	0.0376	0.03665
						570.357	0.01028	0.00873	0.00808	0.0075	0.00679	0.00696	0.0053	0.00484	0.00479	0.00428	0.00364	0.00391	0.00375	0.00359	0.00374	0.00282	0.00265	0.00286	0.00223	0.0039	0.00268	0.00282	0.00446	0.00425	0.0031	0.00303	0.00324	0.0034	0.0037	0.00527	0.00246	0.00418	0.00496	0.00441	0.00448	0.00491	0.006	0.00661		570.357	0.04402	0.03748	0.03656
						571.278	0.01032	0.00878	0.00811	0.00756	0.00685	0.00699	0.00537	0.0049	0.00484	0.00435	0.00372	0.00398	0.00381	0.00366	0.00381	0.0029	0.00273	0.00293	0.00231	0.00396	0.00275	0.0029	0.00454	0.00431	0.00318	0.00312	0.0033	0.00348	0.00377	0.00535	0.00255	0.00427	0.00503	0.00449	0.00456	0.00497	0.00605	0.00667		571.278	0.04388	0.03739	0.0365
						572.199	0.01035	0.00883	0.00816	0.00763	0.00689	0.00705	0.00542	0.00496	0.0049	0.00442	0.00378	0.00404	0.00388	0.00373	0.00386	0.00297	0.00279	0.00299	0.00237	0.00403	0.00283	0.00296	0.0046	0.00436	0.00324	0.00319	0.00337	0.00356	0.00385	0.00541	0.00263	0.00434	0.00507	0.00458	0.00463	0.00503	0.00611	0.00673		572.199	0.04372	0.03727	0.03642
						573.12	0.01038	0.00887	0.00819	0.00767	0.00695	0.00709	0.00547	0.00501	0.00494	0.00448	0.00384	0.0041	0.00395	0.00378	0.0039	0.00304	0.00285	0.00306	0.00244	0.00409	0.00291	0.00303	0.00466	0.00441	0.0033	0.00325	0.00344	0.00363	0.00392	0.00548	0.00271	0.00441	0.00512	0.00466	0.0047	0.00509	0.00616	0.00679		573.12	0.04357	0.03715	0.03634
						574.04	0.01039	0.0089	0.00822	0.00769	0.00697	0.0071	0.00551	0.00505	0.00498	0.00452	0.00389	0.00414	0.00398	0.00383	0.00394	0.0031	0.00289	0.00312	0.00252	0.00412	0.00296	0.00307	0.00472	0.00445	0.00335	0.00331	0.00348	0.00369	0.00398	0.00552	0.00277	0.00447	0.00515	0.00472	0.00476	0.00513	0.00619	0.00683		574.04	0.04339	0.037	0.03623
						574.961	0.01039	0.0089	0.00821	0.00771	0.00698	0.00711	0.00553	0.00505	0.00499	0.00455	0.00393	0.00415	0.004	0.00385	0.00395	0.00313	0.00293	0.00314	0.00256	0.00413	0.00299	0.00308	0.00475	0.00445	0.00338	0.00335	0.0035	0.00372	0.00401	0.00553	0.00281	0.00449	0.00515	0.00475	0.00478	0.00513	0.0062	0.00684		574.961	0.04322	0.03686	0.03611
						575.881	0.01036	0.00887	0.00821	0.00769	0.00699	0.0071	0.00554	0.00507	0.005	0.00457	0.00396	0.00416	0.00402	0.00387	0.00397	0.00316	0.00296	0.00318	0.0026	0.00415	0.00302	0.00312	0.00481	0.00448	0.00341	0.00341	0.00354	0.00376	0.00407	0.00556	0.00288	0.00453	0.00519	0.00481	0.00483	0.00519	0.00622	0.00688		575.881	0.04304	0.03672	0.036
						576.801	0.01035	0.00887	0.00822	0.00772	0.00699	0.0071	0.00555	0.00509	0.00503	0.0046	0.00399	0.00418	0.00404	0.0039	0.004	0.0032	0.00298	0.00321	0.00265	0.00418	0.00307	0.00315	0.00485	0.00452	0.00345	0.00345	0.00358	0.0038	0.00412	0.00559	0.00294	0.00459	0.00522	0.00486	0.00488	0.00523	0.00626	0.00692		576.801	0.04289	0.03662	0.03591
						577.72	0.01035	0.00887	0.00823	0.00773	0.007	0.00709	0.00556	0.0051	0.00505	0.00462	0.00402	0.0042	0.00404	0.00391	0.00402	0.00324	0.003	0.00326	0.00267	0.00422	0.00311	0.00319	0.0049	0.00455	0.0035	0.00349	0.00362	0.00385	0.00417	0.00563	0.003	0.00463	0.00526	0.0049	0.00492	0.00529	0.0063	0.00696		577.72	0.04276	0.03653	0.03584
						578.64	0.01034	0.00887	0.00824	0.00774	0.00699	0.00709	0.00558	0.00511	0.00507	0.00464	0.00405	0.00422	0.00408	0.00394	0.00406	0.00328	0.00303	0.0033	0.00271	0.00425	0.00316	0.00323	0.00497	0.0046	0.00355	0.00355	0.00368	0.00391	0.00422	0.00567	0.00306	0.00469	0.0053	0.00496	0.00497	0.00535	0.00634	0.007		578.64	0.04268	0.03647	0.03579
						579.559	0.01034	0.00889	0.00826	0.00776	0.00701	0.00712	0.00561	0.00513	0.00509	0.00467	0.00408	0.00424	0.00411	0.00396	0.0041	0.00332	0.00308	0.00335	0.00275	0.00429	0.0032	0.00326	0.00502	0.00464	0.0036	0.00359	0.00372	0.00396	0.00427	0.00571	0.00311	0.00473	0.00534	0.005	0.005	0.0054	0.00638	0.00703		579.559	0.04263	0.03646	0.03577
						580.479	0.01032	0.00888	0.00827	0.00775	0.00702	0.00711	0.0056	0.00514	0.00509	0.00466	0.00408	0.00424	0.00411	0.00398	0.00411	0.00333	0.00309	0.00336	0.00276	0.00429	0.00321	0.00326	0.00503	0.00467	0.00362	0.0036	0.00375	0.00398	0.00428	0.00572	0.00312	0.00477	0.00536	0.00502	0.00502	0.00541	0.0064	0.00704		580.479	0.04261	0.03641	0.03576
						581.398	0.01032	0.0089	0.00829	0.00777	0.00703	0.00713	0.00561	0.00517	0.00512	0.00469	0.00411	0.00426	0.00414	0.00401	0.00416	0.00338	0.00312	0.0034	0.00279	0.00433	0.00325	0.00331	0.00508	0.00471	0.00368	0.00364	0.00379	0.00402	0.00432	0.00575	0.00317	0.00482	0.00541	0.00505	0.00507	0.00546	0.00644	0.00709		581.398	0.04261	0.0364	0.03575
						582.316	0.01031	0.00889	0.00829	0.00777	0.00703	0.00713	0.00562	0.00517	0.00512	0.0047	0.00411	0.00428	0.00415	0.00403	0.00418	0.00339	0.00313	0.00342	0.00282	0.00435	0.00327	0.00334	0.00512	0.00475	0.00372	0.00366	0.00381	0.00406	0.00436	0.00577	0.00318	0.00485	0.00545	0.00509	0.00508	0.0055	0.00647	0.00712		582.316	0.04263	0.03641	0.03575
						583.235	0.01031	0.00887	0.00829	0.00777	0.00703	0.00712	0.00563	0.00517	0.00514	0.00471	0.00412	0.00429	0.00416	0.00404	0.0042	0.00341	0.00314	0.00343	0.00283	0.00436	0.00329	0.00336	0.00513	0.00478	0.00373	0.00368	0.00383	0.00407	0.00439	0.00578	0.00318	0.00487	0.00549	0.00511	0.00509	0.00553	0.0065	0.00714		583.235	0.04265	0.03641	0.03575
						584.153	0.01031	0.00888	0.00829	0.00777	0.00705	0.00713	0.00564	0.00518	0.00516	0.00473	0.00414	0.00431	0.00418	0.00406	0.00423	0.00342	0.00319	0.00346	0.00286	0.00438	0.00332	0.00339	0.00517	0.00481	0.00376	0.00369	0.00386	0.0041	0.00442	0.0058	0.00319	0.0049	0.00553	0.00514	0.00512	0.00557	0.00653	0.00716		584.153	0.0427	0.03644	0.03575
						585.072	0.01033	0.00889	0.00833	0.00779	0.00707	0.00716	0.00568	0.00522	0.00518	0.00476	0.00417	0.00433	0.0042	0.00409	0.00427	0.00345	0.00322	0.0035	0.0029	0.00442	0.00335	0.00343	0.00522	0.00486	0.00379	0.00372	0.00389	0.00412	0.00445	0.00583	0.00322	0.00493	0.00557	0.00517	0.00515	0.0056	0.00658	0.00718		585.072	0.04273	0.03645	0.03574
						585.99	0.01035	0.00889	0.00834	0.0078	0.00709	0.00718	0.00569	0.00523	0.00522	0.00478	0.00419	0.00437	0.00422	0.00413	0.00431	0.00348	0.00325	0.00353	0.00292	0.00446	0.00338	0.00346	0.00524	0.0049	0.00381	0.00375	0.00392	0.00416	0.00448	0.00585	0.00324	0.00496	0.00562	0.0052	0.00517	0.00563	0.00661	0.00721		585.99	0.04277	0.03643	0.03572
						586.908	0.01037	0.0089	0.00835	0.00782	0.00711	0.0072	0.0057	0.00525	0.00523	0.0048	0.0042	0.0044	0.00426	0.00417	0.00435	0.00353	0.00329	0.00356	0.00296	0.00449	0.00341	0.0035	0.00528	0.00494	0.00384	0.00378	0.00396	0.00419	0.00452	0.0059	0.00325	0.00499	0.00567	0.00523	0.0052	0.00567	0.00663	0.00725		586.908	0.04279	0.03642	0.0357
						587.825	0.01038	0.0089	0.00836	0.00782	0.00712	0.00722	0.0057	0.00525	0.00525	0.00482	0.00421	0.00442	0.00428	0.00418	0.00438	0.00355	0.0033	0.00357	0.00297	0.00451	0.00342	0.00352	0.0053	0.00498	0.00386	0.0038	0.00397	0.0042	0.00455	0.00592	0.00327	0.005	0.00569	0.00523	0.00521	0.00568	0.00665	0.00727		587.825	0.04284	0.03644	0.03571
						588.743	0.01041	0.00893	0.00837	0.00784	0.00714	0.00726	0.00572	0.00528	0.00527	0.00484	0.00423	0.00446	0.00431	0.00424	0.00442	0.00358	0.00333	0.0036	0.003	0.00455	0.00345	0.00356	0.00533	0.00502	0.00388	0.00383	0.00401	0.00424	0.00458	0.00596	0.00329	0.00503	0.00574	0.00527	0.00524	0.00572	0.00668	0.0073		588.743	0.04288	0.03646	0.0357
						589.66	0.01043	0.00895	0.00839	0.00786	0.00716	0.00728	0.00573	0.0053	0.0053	0.00486	0.00425	0.00449	0.00433	0.00428	0.00446	0.00361	0.00336	0.00363	0.00304	0.00459	0.00348	0.0036	0.00536	0.00506	0.00391	0.00386	0.00406	0.00426	0.00462	0.00599	0.00331	0.00505	0.00577	0.00529	0.00526	0.00575	0.00671	0.00732		589.66	0.0429	0.03647	0.03567
						590.577	0.01042	0.00895	0.00838	0.00786	0.00716	0.0073	0.00574	0.0053	0.0053	0.00485	0.00425	0.00451	0.00432	0.0043	0.00448	0.0036	0.00337	0.00363	0.00304	0.00461	0.00348	0.0036	0.00535	0.00506	0.0039	0.00387	0.00407	0.00426	0.00462	0.00599	0.00331	0.00505	0.00578	0.00528	0.00525	0.00575	0.00671	0.00731		590.577	0.04292	0.03645	0.03563
						591.495	0.01043	0.00895	0.00838	0.00788	0.00718	0.00732	0.00575	0.00533	0.00529	0.00487	0.00427	0.00455	0.00435	0.00433	0.0045	0.00361	0.0034	0.00365	0.00306	0.00463	0.0035	0.00364	0.00537	0.00509	0.00393	0.0039	0.0041	0.00429	0.00465	0.00603	0.00332	0.00508	0.00581	0.0053	0.00528	0.00577	0.00674	0.00734		591.495	0.04289	0.03642	0.03558
						592.411	0.01043	0.00894	0.00836	0.00788	0.00718	0.00734	0.00575	0.00535	0.00529	0.00487	0.00428	0.00456	0.00436	0.00435	0.0045	0.00363	0.00343	0.00365	0.00306	0.00464	0.00351	0.00366	0.00536	0.0051	0.00393	0.0039	0.00409	0.00429	0.00467	0.00605	0.00333	0.00509	0.00582	0.0053	0.00528	0.00578	0.00676	0.00732		592.411	0.04285	0.03637	0.03551
						593.328	0.01041	0.00892	0.00834	0.00787	0.00716	0.00733	0.00574	0.00536	0.00529	0.00487	0.00429	0.00457	0.00435	0.00435	0.0045	0.00363	0.00344	0.00366	0.00306	0.00465	0.00349	0.00367	0.00536	0.0051	0.00392	0.00392	0.00408	0.00429	0.00467	0.00605	0.00332	0.00508	0.0058	0.00529	0.00526	0.00577	0.00675	0.00731		593.328	0.04279	0.03631	0.03544
						594.244	0.01038	0.00889	0.00831	0.00784	0.00715	0.00731	0.00572	0.00534	0.00527	0.00485	0.00427	0.00455	0.00434	0.00434	0.00449	0.0036	0.00343	0.00365	0.00303	0.00464	0.00347	0.00366	0.00534	0.00509	0.00391	0.00391	0.00407	0.00427	0.00466	0.00605	0.00332	0.00506	0.00579	0.00527	0.00523	0.00576	0.00673	0.00728		594.244	0.04271	0.03624	0.03537
						595.161	0.01034	0.00884	0.00827	0.0078	0.00711	0.00728	0.0057	0.00532	0.00524	0.00483	0.00427	0.00453	0.00431	0.00433	0.00447	0.00359	0.00342	0.00364	0.00301	0.00463	0.00345	0.00366	0.00533	0.00508	0.00391	0.0039	0.00405	0.00425	0.00466	0.00604	0.00332	0.00503	0.00577	0.00525	0.0052	0.00576	0.00672	0.00725		595.161	0.04262	0.03615	0.03528
						596.077	0.01029	0.0088	0.00822	0.00777	0.00707	0.00724	0.00567	0.0053	0.00522	0.00481	0.00425	0.00451	0.00429	0.00431	0.00444	0.00356	0.00341	0.00361	0.00299	0.00461	0.00344	0.00363	0.00531	0.00505	0.00389	0.00389	0.00405	0.00424	0.00465	0.00603	0.00331	0.00502	0.00576	0.00524	0.00519	0.00575	0.0067	0.00724		596.077	0.04254	0.03608	0.0352
						596.993	0.01023	0.00875	0.00815	0.00771	0.00701	0.00719	0.00564	0.00524	0.00517	0.00475	0.00421	0.00447	0.00425	0.00425	0.00439	0.00352	0.00336	0.00357	0.00294	0.00456	0.00339	0.00359	0.00526	0.005	0.00384	0.00385	0.00401	0.00419	0.00461	0.00598	0.00326	0.00496	0.0057	0.00519	0.00513	0.00569	0.00665	0.00718		596.993	0.04243	0.03597	0.03507
						597.908	0.01013	0.00866	0.00808	0.00763	0.00692	0.00712	0.00557	0.00517	0.0051	0.00469	0.00416	0.00442	0.00418	0.0042	0.00433	0.00346	0.00331	0.00352	0.00288	0.00451	0.00332	0.00354	0.00522	0.00494	0.00379	0.00382	0.00398	0.00416	0.00457	0.00594	0.00322	0.0049	0.00566	0.00514	0.00508	0.00564	0.0066	0.00714		597.908	0.04231	0.03586	0.03495
						598.824	0.01007	0.00857	0.00801	0.00756	0.00685	0.00705	0.00552	0.00512	0.00505	0.00464	0.00413	0.00437	0.00414	0.00415	0.0043	0.00342	0.00327	0.00348	0.00284	0.00448	0.00329	0.00349	0.00519	0.0049	0.00376	0.0038	0.00395	0.00413	0.00456	0.00591	0.00321	0.00487	0.00563	0.00512	0.00506	0.00563	0.00658	0.00711		598.824	0.04218	0.03575	0.03484
						599.739	0.01001	0.00851	0.00796	0.00751	0.00681	0.00702	0.00549	0.00509	0.00501	0.00461	0.0041	0.00435	0.00411	0.00412	0.00428	0.0034	0.00326	0.00347	0.00282	0.00446	0.00327	0.00348	0.00519	0.00489	0.00376	0.00381	0.00396	0.00414	0.00456	0.00593	0.00322	0.00488	0.00564	0.00514	0.00507	0.00564	0.00658	0.00712		599.739	0.04208	0.03567	0.03476
						600.654	0.00992	0.00843	0.00788	0.00743	0.00672	0.00695	0.00542	0.00501	0.00495	0.00454	0.00403	0.00428	0.00404	0.00404	0.00422	0.00334	0.00319	0.0034	0.00273	0.00438	0.0032	0.00341	0.00513	0.00481	0.0037	0.00374	0.00389	0.00407	0.0045	0.00587	0.00314	0.0048	0.00558	0.00507	0.00499	0.00558	0.00651	0.00704		600.654	0.04197	0.03556	0.03465
						601.569	0.00983	0.00834	0.00779	0.00734	0.00664	0.00686	0.00534	0.00492	0.00486	0.00445	0.00396	0.0042	0.00395	0.00394	0.00415	0.00325	0.00312	0.00333	0.00265	0.00431	0.00311	0.00333	0.00505	0.00473	0.00363	0.00367	0.0038	0.00399	0.00443	0.00579	0.00305	0.00471	0.0055	0.00498	0.0049	0.0055	0.00644	0.00695		601.569	0.04183	0.03542	0.03451
						602.484	0.00973	0.00824	0.00769	0.00725	0.00653	0.00677	0.00525	0.00483	0.00479	0.00437	0.00388	0.0041	0.00388	0.00387	0.00408	0.00318	0.00305	0.00326	0.00259	0.00426	0.00304	0.00325	0.00501	0.00467	0.00358	0.00363	0.00374	0.00394	0.00439	0.00574	0.003	0.00466	0.00545	0.00494	0.00485	0.00545	0.00639	0.0069		602.484	0.04169	0.03527	0.03438
						603.399	0.00965	0.00814	0.00759	0.00717	0.00645	0.00669	0.00517	0.00474	0.00471	0.0043	0.00381	0.00402	0.00383	0.0038	0.00402	0.00313	0.00298	0.00321	0.00253	0.00422	0.00299	0.0032	0.00496	0.00464	0.00354	0.00359	0.00369	0.00391	0.00435	0.00569	0.00295	0.00463	0.00542	0.0049	0.00481	0.00542	0.00636	0.00686		603.399	0.04156	0.03513	0.03424
						604.313	0.00954	0.00803	0.00747	0.00707	0.00633	0.0066	0.00507	0.00464	0.00461	0.0042	0.00372	0.00392	0.00376	0.00369	0.00394	0.00304	0.00289	0.00312	0.00243	0.00414	0.00291	0.0031	0.00487	0.00456	0.00347	0.00349	0.0036	0.00384	0.00426	0.0056	0.00286	0.00454	0.00534	0.0048	0.00473	0.00532	0.00627	0.00676		604.313	0.04143	0.03499	0.03409
						605.227	0.00944	0.00793	0.00736	0.00698	0.00624	0.00651	0.00498	0.00455	0.00453	0.00412	0.00365	0.00384	0.00369	0.00362	0.00388	0.00297	0.00282	0.00305	0.00237	0.00406	0.00285	0.00305	0.0048	0.00452	0.00342	0.00343	0.00355	0.0038	0.00421	0.00556	0.0028	0.0045	0.00528	0.00476	0.00468	0.00528	0.00622	0.00672		605.227	0.04132	0.03486	0.03397
						606.141	0.00934	0.00783	0.00725	0.00689	0.00614	0.00642	0.00488	0.00445	0.00445	0.00403	0.00357	0.00375	0.00362	0.00355	0.00381	0.0029	0.00273	0.00298	0.0023	0.004	0.00279	0.00299	0.00473	0.00445	0.00336	0.00337	0.00348	0.00375	0.00415	0.00549	0.00272	0.00446	0.00523	0.0047	0.00462	0.00521	0.00616	0.00666		606.141	0.04121	0.03474	0.03386
						607.055	0.00925	0.00774	0.00716	0.00682	0.00605	0.00635	0.00479	0.00438	0.00436	0.00396	0.00349	0.00368	0.00358	0.00349	0.00375	0.00283	0.00265	0.00291	0.00222	0.00393	0.00273	0.00294	0.00467	0.00441	0.0033	0.00329	0.00342	0.00371	0.00409	0.00543	0.00265	0.00442	0.00518	0.00464	0.00456	0.00515	0.00611	0.0066		607.055	0.04111	0.0346	0.03373
						607.969	0.00915	0.00762	0.00703	0.00671	0.00595	0.00626	0.00469	0.00428	0.00427	0.00386	0.00339	0.00359	0.0035	0.00338	0.00367	0.00275	0.00257	0.00283	0.00214	0.00384	0.00266	0.00286	0.00457	0.00435	0.00322	0.00321	0.00334	0.00364	0.004	0.00534	0.00257	0.00435	0.00511	0.00455	0.00448	0.00506	0.00603	0.00653		607.969	0.041	0.03446	0.03359
						608.882	0.00903	0.00749	0.0069	0.00658	0.00583	0.00614	0.00456	0.00416	0.00417	0.00375	0.00327	0.00349	0.0034	0.00327	0.00358	0.00265	0.00246	0.00273	0.00204	0.00373	0.00256	0.00276	0.00447	0.00426	0.00312	0.00311	0.00326	0.00352	0.00389	0.00523	0.00245	0.00424	0.00502	0.00445	0.00437	0.00494	0.00593	0.00644		608.882	0.04088	0.03431	0.03342
						609.796	0.00889	0.00735	0.00678	0.00647	0.00572	0.00603	0.00444	0.00404	0.00405	0.00365	0.00316	0.00337	0.0033	0.00317	0.00348	0.00255	0.00236	0.00264	0.00195	0.00363	0.00246	0.00265	0.00437	0.00416	0.00302	0.00301	0.00317	0.00342	0.00378	0.00512	0.00233	0.00415	0.00492	0.00435	0.00428	0.00483	0.00582	0.00634		609.796	0.04074	0.03413	0.03326
						610.709	0.00878	0.00721	0.00665	0.00635	0.0056	0.00592	0.00433	0.00394	0.00394	0.00356	0.00306	0.00328	0.00321	0.00307	0.0034	0.00245	0.00227	0.00256	0.00187	0.00356	0.00237	0.00257	0.00429	0.0041	0.00295	0.00293	0.00311	0.00335	0.00372	0.00504	0.00226	0.00411	0.00485	0.00429	0.00423	0.00477	0.00576	0.00629		610.709	0.0406	0.03398	0.0331
						611.622	0.00866	0.0071	0.00654	0.00624	0.00549	0.00582	0.00422	0.00385	0.00385	0.00347	0.00295	0.0032	0.00311	0.00298	0.00332	0.00237	0.00216	0.00247	0.00179	0.00349	0.00227	0.00248	0.00419	0.00402	0.00285	0.00284	0.00304	0.00326	0.00362	0.00494	0.00216	0.00404	0.00477	0.0042	0.00415	0.00466	0.00567	0.0062		611.622	0.04046	0.03383	0.03294
						612.534	0.00854	0.00698	0.00642	0.0061	0.00537	0.0057	0.00409	0.00374	0.00375	0.00337	0.00284	0.0031	0.00299	0.00287	0.00322	0.00227	0.00206	0.00237	0.0017	0.00338	0.00217	0.00238	0.0041	0.00392	0.00275	0.00273	0.00295	0.00317	0.00352	0.00485	0.00206	0.00396	0.0047	0.00411	0.00405	0.00458	0.00558	0.00611		612.534	0.04031	0.03366	0.03278
						613.447	0.0084	0.00686	0.00629	0.00596	0.00525	0.00558	0.00397	0.00362	0.00363	0.00328	0.00272	0.003	0.00289	0.00277	0.00312	0.00216	0.00195	0.00227	0.00161	0.00327	0.00207	0.00228	0.004	0.00383	0.00264	0.00263	0.00286	0.00307	0.00342	0.00475	0.00196	0.00387	0.00461	0.00401	0.00396	0.00447	0.00549	0.00601		613.447	0.04017	0.03351	0.03263
						614.359	0.00826	0.00675	0.00616	0.00584	0.00512	0.00546	0.00385	0.00352	0.00353	0.00317	0.00258	0.00289	0.00277	0.00266	0.00302	0.00205	0.00184	0.00217	0.00149	0.00317	0.00196	0.00218	0.0039	0.00372	0.00253	0.00252	0.00275	0.00296	0.0033	0.00463	0.00184	0.00376	0.00449	0.0039	0.00384	0.00436	0.00538	0.00591		614.359	0.04001	0.03336	0.03246
						615.271	0.00814	0.00663	0.00604	0.00572	0.00501	0.00534	0.00371	0.00342	0.00342	0.00306	0.00245	0.00279	0.00264	0.00257	0.00292	0.00195	0.00171	0.00206	0.00139	0.00307	0.00187	0.00207	0.00379	0.00362	0.00242	0.00242	0.00265	0.00286	0.00319	0.00452	0.00174	0.00366	0.00441	0.0038	0.00375	0.00426	0.00527	0.00581		615.271	0.03986	0.03318	0.0323
						616.183	0.008	0.0065	0.00591	0.00558	0.00487	0.0052	0.00358	0.00329	0.00329	0.00294	0.00232	0.00268	0.00252	0.00246	0.00281	0.00183	0.00159	0.00194	0.00126	0.00296	0.00175	0.00195	0.00369	0.0035	0.0023	0.0023	0.00254	0.00273	0.00305	0.0044	0.00162	0.00354	0.0043	0.00367	0.00363	0.00414	0.00515	0.00569		616.183	0.03971	0.03303	0.03213
						617.095	0.00785	0.00637	0.00577	0.00545	0.00474	0.00507	0.00346	0.00317	0.00317	0.00281	0.00219	0.00257	0.00239	0.00235	0.00269	0.0017	0.00147	0.00183	0.00115	0.00284	0.00164	0.00184	0.00358	0.00339	0.00219	0.00218	0.00242	0.00262	0.00295	0.0043	0.00151	0.00343	0.0042	0.00359	0.00353	0.00403	0.00506	0.00558		617.095	0.03955	0.03289	0.03197
						618.007	0.0077	0.00623	0.00563	0.0053	0.0046	0.00493	0.00333	0.00304	0.00305	0.00267	0.00207	0.00246	0.00226	0.00224	0.00256	0.00158	0.00135	0.0017	0.00103	0.00273	0.00153	0.00173	0.00349	0.00326	0.00206	0.00207	0.00232	0.00249	0.00284	0.00416	0.0014	0.00331	0.00409	0.00348	0.00341	0.00392	0.00495	0.00545		618.007	0.03939	0.03273	0.03181
						618.918	0.00758	0.00612	0.00551	0.00519	0.00449	0.00482	0.00323	0.00294	0.00295	0.00256	0.00197	0.00236	0.00217	0.00215	0.00246	0.00148	0.00127	0.0016	0.00094564	0.00263	0.00144	0.00162	0.00341	0.00317	0.00197	0.00198	0.00222	0.00239	0.00274	0.00406	0.00133	0.00322	0.00399	0.0034	0.00333	0.00383	0.00488	0.00536		618.918	0.03925	0.0326	0.03167
						619.83	0.00745	0.00599	0.00539	0.00506	0.00437	0.00471	0.00313	0.00282	0.00283	0.00244	0.00187	0.00226	0.00205	0.00204	0.00236	0.00139	0.00115	0.00151	0.00083589	0.00255	0.00133	0.00151	0.00332	0.00307	0.00186	0.00188	0.00211	0.00228	0.00263	0.00396	0.00122	0.00311	0.00388	0.00331	0.00324	0.00373	0.00479	0.00525		619.83	0.0391	0.03246	0.0315
						620.74	0.00733	0.00588	0.00528	0.00495	0.00427	0.0046	0.00303	0.00272	0.00273	0.00235	0.00178	0.00217	0.00195	0.00196	0.00228	0.0013	0.00107	0.00142	0.000750983	0.00246	0.00126	0.00143	0.00324	0.00297	0.00177	0.0018	0.00203	0.0022	0.00256	0.00388	0.00115	0.00302	0.00381	0.00325	0.00316	0.00366	0.00471	0.00518		620.74	0.03895	0.03229	0.03133
						621.651	0.00722	0.00576	0.00517	0.00483	0.00416	0.0045	0.00294	0.00263	0.00264	0.00224	0.00169	0.00207	0.00184	0.00189	0.00219	0.00121	0.001	0.00132	0.000644627	0.00236	0.00117	0.00134	0.00316	0.00288	0.00167	0.00171	0.00193	0.00212	0.00247	0.00379	0.00106	0.00292	0.00372	0.00317	0.00307	0.00358	0.00462	0.00508		621.651	0.03881	0.03214	0.03119
						622.562	0.0071	0.00564	0.00506	0.00472	0.00404	0.00438	0.00282	0.00251	0.00254	0.00211	0.00157	0.00196	0.00174	0.00178	0.0021	0.0011	0.000902627	0.00123	0.000525257	0.00225	0.00106	0.00123	0.00307	0.00279	0.00157	0.00161	0.00183	0.00201	0.00238	0.0037	0.000951701	0.00281	0.00362	0.00308	0.00297	0.00347	0.00451	0.00498		622.562	0.03868	0.03201	0.03105
						623.472	0.00701	0.00555	0.00497	0.00463	0.00395	0.0043	0.00275	0.00243	0.00246	0.00202	0.0015	0.00187	0.00166	0.00171	0.00203	0.00102	0.000823705	0.00115	0.000440607	0.00218	0.000981158	0.00116	0.00302	0.00271	0.0015	0.00154	0.00177	0.00195	0.00233	0.00364	0.000880077	0.00274	0.00357	0.00302	0.00289	0.00341	0.00444	0.0049		623.472	0.03856	0.0319	0.03091
						624.383	0.00691	0.00545	0.00488	0.00454	0.00387	0.00422	0.00268	0.00233	0.00236	0.00193	0.00143	0.00178	0.00157	0.00163	0.00197	0.000929062	0.000740571	0.00106	0.000365963	0.00212	0.000915766	0.00107	0.00295	0.00263	0.00143	0.00148	0.00171	0.00188	0.00227	0.00359	0.000810563	0.00266	0.0035	0.00294	0.00282	0.00334	0.00436	0.00482		624.383	0.03844	0.03178	0.03078
						625.293	0.00683	0.00537	0.00477	0.00446	0.00378	0.00414	0.0026	0.00226	0.00228	0.00183	0.00135	0.00172	0.0015	0.00156	0.0019	0.000849605	0.000661679	0.00098938	0.000283545	0.00206	0.000849771	0.000993705	0.0029	0.00256	0.00136	0.00143	0.00165	0.00182	0.00219	0.00355	0.000731874	0.0026	0.00343	0.00287	0.00276	0.00327	0.0043	0.00475		625.293	0.03834	0.03167	0.03066
						626.203	0.00675	0.00529	0.0047	0.0044	0.00371	0.00407	0.00254	0.00218	0.00221	0.00176	0.0013	0.00165	0.00145	0.00149	0.00185	0.000795363	0.000611502	0.000920993	0.000216425	0.002	0.000787079	0.000943404	0.00285	0.00251	0.00131	0.00138	0.00157	0.00176	0.00214	0.00352	0.000675196	0.00255	0.00338	0.00281	0.00271	0.00319	0.00425	0.00468		626.203	0.03823	0.03156	0.03054
						627.112	0.0067	0.00521	0.00462	0.00433	0.00365	0.00401	0.00247	0.00212	0.00214	0.00169	0.00124	0.00158	0.00138	0.00143	0.00179	0.000737177	0.000557217	0.000851201	0.00015653	0.00196	0.000718354	0.000907265	0.0028	0.00246	0.00125	0.00133	0.00151	0.00171	0.00209	0.00347	0.000620885	0.00248	0.00333	0.00275	0.00265	0.00315	0.0042	0.00461		627.112	0.03812	0.03144	0.03041
						628.022	0.00664	0.00516	0.00456	0.00428	0.0036	0.00397	0.00242	0.00208	0.00209	0.00165	0.0012	0.00153	0.00135	0.00139	0.00177	0.00068538	0.000519978	0.000821101	0.000128872	0.00193	0.000681735	0.000885949	0.00279	0.00244	0.00123	0.00131	0.00148	0.00168	0.00207	0.00346	0.000585912	0.00246	0.0033	0.00271	0.00261	0.00312	0.00417	0.00458		628.022	0.03802	0.03132	0.03032
						628.931	0.00659	0.0051	0.00451	0.00424	0.00356	0.00392	0.00237	0.00202	0.00204	0.0016	0.00118	0.00148	0.00133	0.00134	0.00172	0.000645818	0.000481417	0.000785684	9.45418e-05	0.0019	0.000636569	0.000849466	0.00274	0.00242	0.0012	0.00128	0.00144	0.00164	0.00204	0.00344	0.00056299	0.00241	0.00326	0.00268	0.00256	0.00308	0.00413	0.00453		628.931	0.03793	0.0312	0.03021
						629.841	0.00653	0.00504	0.00445	0.0042	0.00352	0.0039	0.00233	0.00199	0.00199	0.00158	0.00115	0.00143	0.00131	0.00131	0.0017	0.000612911	0.000455787	0.000741229	8.11451e-05	0.00188	0.000607666	0.000832078	0.00273	0.00241	0.00118	0.00125	0.0014	0.00161	0.00202	0.00341	0.000527487	0.00238	0.00322	0.00264	0.00252	0.00304	0.00411	0.0045		629.841	0.03784	0.03108	0.03011
						630.75	0.00647	0.00497	0.00441	0.00416	0.00349	0.00385	0.00228	0.00194	0.00195	0.00154	0.00113	0.0014	0.00129	0.00127	0.00166	0.000574576	0.000429332	0.000706303	6.00871e-05	0.00185	0.000568931	0.000806426	0.0027	0.0024	0.00115	0.00123	0.00139	0.00159	0.00198	0.00339	0.000498617	0.00236	0.0032	0.00261	0.00249	0.003	0.00407	0.00447		630.75	0.03776	0.03099	0.03002
						631.658	0.00643	0.00493	0.00438	0.00412	0.00345	0.00383	0.00226	0.00191	0.00193	0.00151	0.00113	0.00138	0.00129	0.00124	0.00164	0.000556246	0.000434647	0.000684655	3.89309e-05	0.00184	0.000546375	0.000793225	0.0027	0.0024	0.00114	0.00123	0.00139	0.00158	0.00198	0.00339	0.000486475	0.00234	0.00318	0.00259	0.00248	0.00296	0.00404	0.00445		631.658	0.03769	0.0309	0.02995
						632.567	0.00639	0.00488	0.00434	0.00407	0.00342	0.00379	0.00221	0.00188	0.00189	0.00149	0.0011	0.00135	0.00128	0.00122	0.00161	0.00053881	0.000420887	0.000670703	2.29963e-06	0.00182	0.00050824	0.000784256	0.00268	0.0024	0.00113	0.00121	0.00138	0.00156	0.00198	0.00337	0.000469083	0.00232	0.00317	0.00256	0.00244	0.00293	0.00403	0.00442		632.567	0.03765	0.03085	0.0299
						633.475	0.00637	0.00485	0.00432	0.00404	0.00341	0.00379	0.0022	0.00188	0.00186	0.00149	0.00109	0.00134	0.00129	0.0012	0.00161	0.000545205	0.000413642	0.00066605	-1.00055e-05	0.00183	0.000510605	0.000767556	0.00269	0.00239	0.00112	0.00121	0.00139	0.00156	0.00197	0.00337	0.000466722	0.00233	0.00317	0.00255	0.00243	0.00293	0.00402	0.00441		633.475	0.03758	0.03078	0.02984
						634.383	0.00635	0.00482	0.0043	0.00402	0.00339	0.00379	0.00219	0.00186	0.00184	0.00148	0.00108	0.00133	0.00127	0.00118	0.00159	0.000540531	0.000407009	0.000649405	-3.43715e-05	0.00181	0.000492068	0.000757414	0.00267	0.00238	0.0011	0.0012	0.00139	0.00154	0.00195	0.00337	0.000448907	0.00232	0.00316	0.00254	0.0024	0.00291	0.00401	0.00438		634.383	0.03752	0.03073	0.02978
						635.291	0.00631	0.0048	0.00428	0.00398	0.00335	0.00376	0.00216	0.00184	0.00182	0.00145	0.00106	0.00132	0.00124	0.00115	0.00156	0.000523671	0.000372698	0.000637688	-5.85155e-05	0.00179	0.000455191	0.000749899	0.00266	0.00236	0.00108	0.00118	0.00137	0.00152	0.00193	0.00335	0.000421531	0.0023	0.00316	0.00252	0.00237	0.00289	0.004	0.00436		635.291	0.03747	0.03068	0.02971
						636.199	0.00631	0.00478	0.00428	0.00396	0.00333	0.00374	0.00212	0.00184	0.00181	0.00142	0.00104	0.00132	0.00121	0.00113	0.00155	0.000500979	0.000358395	0.000630713	-7.36296e-05	0.00178	0.000428756	0.000731583	0.00265	0.00235	0.00107	0.00118	0.00137	0.00149	0.00192	0.00334	0.000405159	0.00229	0.00316	0.00251	0.00236	0.00287	0.00399	0.00434		636.199	0.03742	0.03061	0.02966
						637.107	0.00629	0.00476	0.00427	0.00393	0.00329	0.00372	0.00209	0.00182	0.0018	0.00141	0.00102	0.0013	0.00118	0.00113	0.00153	0.000490337	0.000345485	0.000628385	-7.67641e-05	0.00177	0.00040489	0.000719838	0.00265	0.00233	0.00105	0.00118	0.00136	0.00147	0.00192	0.00333	0.000393617	0.00229	0.00317	0.00252	0.00234	0.00286	0.00398	0.00431		637.107	0.03736	0.03055	0.02958
						638.014	0.00628	0.00474	0.00426	0.00391	0.00327	0.0037	0.00206	0.00181	0.00179	0.00139	0.001	0.0013	0.00115	0.00112	0.00152	0.000481678	0.000332957	0.000633468	-7.56414e-05	0.00177	0.000385279	0.00072049	0.00265	0.00233	0.00104	0.00118	0.00135	0.00146	0.00191	0.00332	0.000388912	0.00229	0.00317	0.00252	0.00233	0.00285	0.00399	0.0043		638.014	0.0373	0.03049	0.02951
						638.922	0.00626	0.00473	0.00424	0.00388	0.00324	0.00368	0.00204	0.0018	0.00177	0.00138	0.000993063	0.0013	0.00112	0.00111	0.00151	0.000459672	0.00031925	0.00061939	-9.33564e-05	0.00175	0.000367723	0.000716386	0.00262	0.00231	0.00103	0.00115	0.00134	0.00144	0.0019	0.00331	0.000382484	0.00228	0.00316	0.00252	0.00232	0.00282	0.00396	0.00427		638.922	0.03723	0.03044	0.02944
						639.829	0.00625	0.00473	0.00424	0.00387	0.00322	0.00368	0.00202	0.0018	0.00177	0.00137	0.000988994	0.00131	0.0011	0.00113	0.00151	0.000458901	0.00031715	0.000633846	-7.93639e-05	0.00174	0.000375378	0.000736394	0.00263	0.0023	0.00101	0.00116	0.00135	0.00144	0.00192	0.00331	0.000394469	0.0023	0.00317	0.00254	0.00231	0.00283	0.00398	0.00428		639.829	0.03717	0.03039	0.02938
						640.735	0.00624	0.00474	0.00424	0.00387	0.00321	0.00368	0.00201	0.0018	0.00177	0.00136	0.000995164	0.0013	0.00111	0.00114	0.00151	0.000463619	0.000315079	0.000651382	-7.0994e-05	0.00174	0.000393722	0.000740534	0.00264	0.00229	0.00102	0.00117	0.00135	0.00145	0.00193	0.0033	0.000404468	0.00232	0.00318	0.00256	0.00232	0.00282	0.00399	0.00427		640.735	0.03709	0.03031	0.02931
						641.642	0.00624	0.00474	0.00424	0.00387	0.0032	0.00369	0.00201	0.00181	0.00177	0.00137	0.00099038	0.0013	0.00113	0.00115	0.00152	0.000470068	0.000321399	0.000660979	-5.42305e-05	0.00173	0.000425078	0.000759706	0.00265	0.0023	0.00103	0.00117	0.00136	0.00146	0.00194	0.0033	0.000418104	0.00234	0.00319	0.00258	0.00234	0.00283	0.00401	0.00428		641.642	0.037	0.03024	0.02922
						642.549	0.00622	0.00474	0.00422	0.00386	0.00319	0.0037	0.00199	0.0018	0.00177	0.00136	0.000983756	0.0013	0.00112	0.00114	0.00152	0.000466296	0.000319466	0.000666338	-5.29948e-05	0.00172	0.000441916	0.00075633	0.00265	0.0023	0.00101	0.00118	0.00136	0.00145	0.00193	0.0033	0.000427597	0.00233	0.00319	0.00257	0.00233	0.00281	0.00401	0.00428		642.549	0.03692	0.03016	0.02914
						643.455	0.00621	0.00472	0.0042	0.00386	0.00318	0.00369	0.00198	0.0018	0.00176	0.00136	0.000981301	0.00128	0.00113	0.00113	0.00153	0.000465925	0.000316617	0.000663277	-5.58781e-05	0.00171	0.000457418	0.000745861	0.00265	0.00229	0.00101	0.00118	0.00137	0.00144	0.00191	0.00328	0.000420274	0.00232	0.00319	0.00258	0.00232	0.0028	0.00401	0.00428		643.455	0.03684	0.03008	0.02907
						644.361	0.00619	0.00472	0.00419	0.00386	0.00319	0.0037	0.00198	0.00181	0.00175	0.00137	0.000989213	0.00128	0.00114	0.00114	0.00155	0.000458848	0.000328925	0.000679067	-4.47893e-05	0.00172	0.00047785	0.00073994	0.00266	0.00229	0.00102	0.0012	0.00138	0.00145	0.00192	0.00327	0.00042508	0.00235	0.00319	0.00259	0.00233	0.00281	0.00402	0.0043		644.361	0.03674	0.02998	0.029
						645.267	0.0062	0.00474	0.00418	0.00388	0.0032	0.00372	0.00199	0.00185	0.00175	0.00139	0.00101	0.00129	0.00117	0.00116	0.00156	0.000473617	0.000356052	0.000696553	-2.26459e-05	0.00173	0.000506386	0.000746173	0.00268	0.00232	0.00103	0.00121	0.00141	0.00147	0.00195	0.00329	0.000450595	0.00238	0.0032	0.00261	0.00234	0.00281	0.00405	0.00432		645.267	0.03664	0.02989	0.02892
						646.173	0.00618	0.00474	0.00416	0.00388	0.00321	0.00372	0.002	0.00185	0.00175	0.00139	0.00101	0.00129	0.00119	0.00116	0.00158	0.000497381	0.000371097	0.000700938	-7.23199e-06	0.00173	0.000529681	0.000739914	0.00268	0.00232	0.00102	0.00122	0.00144	0.00148	0.00195	0.00329	0.000467103	0.0024	0.0032	0.00261	0.00233	0.0028	0.00406	0.00433		646.173	0.03653	0.02978	0.02884
						647.078	0.00615	0.00474	0.00415	0.00387	0.00321	0.00372	0.00201	0.00185	0.00175	0.0014	0.00102	0.00129	0.00121	0.00116	0.00159	0.000506289	0.000390141	0.000702899	-1.09891e-05	0.00171	0.000552374	0.000741971	0.00271	0.00234	0.00103	0.00124	0.00145	0.00151	0.00195	0.00329	0.000472712	0.00243	0.00321	0.00262	0.00233	0.00282	0.00407	0.00435		647.078	0.03643	0.02966	0.02877
						647.983	0.00613	0.00474	0.00412	0.00385	0.0032	0.00369	0.00201	0.00184	0.00174	0.00141	0.001	0.00128	0.00122	0.00115	0.00159	0.000498054	0.000390345	0.000695231	-1.46457e-05	0.00171	0.000566767	0.000738923	0.00272	0.00233	0.00102	0.00125	0.00145	0.00152	0.00192	0.00328	0.000463764	0.00244	0.0032	0.0026	0.00233	0.00281	0.00405	0.00437		647.983	0.0363	0.02954	0.02869
						648.889	0.0061	0.00474	0.00409	0.00383	0.00318	0.00365	0.002	0.00184	0.00172	0.0014	0.000986331	0.00126	0.00124	0.00113	0.0016	0.000495435	0.000380501	0.000684246	-4.25659e-05	0.00172	0.000577114	0.000719955	0.00274	0.00233	0.00103	0.00126	0.00145	0.00153	0.00189	0.00326	0.000457822	0.00245	0.00319	0.00258	0.00232	0.00282	0.00404	0.00438		648.889	0.0362	0.02942	0.0286
						649.793	0.00607	0.00474	0.00408	0.0038	0.00317	0.00361	0.00201	0.00183	0.00171	0.00141	0.000973781	0.00126	0.00125	0.00111	0.0016	0.000488875	0.000368535	0.000659975	-5.5166e-05	0.00173	0.000577887	0.000704319	0.00274	0.00232	0.00103	0.00126	0.00147	0.00153	0.00186	0.00324	0.00045115	0.00246	0.0032	0.00256	0.00232	0.00282	0.00403	0.00437		649.793	0.0361	0.02932	0.02853
						650.698	0.00605	0.00473	0.00406	0.00376	0.00315	0.00357	0.002	0.00182	0.0017	0.0014	0.000967485	0.00126	0.00126	0.00109	0.00159	0.000470686	0.00037316	0.000642812	-7.66316e-05	0.00174	0.000576951	0.000695691	0.00274	0.00232	0.00104	0.00124	0.00147	0.00153	0.00184	0.00324	0.000432044	0.00246	0.0032	0.00255	0.00231	0.00281	0.00401	0.00436		650.698	0.03599	0.02923	0.02846
						651.603	0.00603	0.00472	0.00404	0.00374	0.00314	0.00354	0.002	0.0018	0.00169	0.00139	0.000966641	0.00127	0.00126	0.00107	0.00158	0.00046371	0.000358812	0.000638538	-9.19477e-05	0.00174	0.000561093	0.000699978	0.00276	0.00232	0.00104	0.00124	0.00148	0.00153	0.00183	0.00324	0.000432011	0.00247	0.0032	0.00255	0.00232	0.00281	0.00399	0.00436		651.603	0.0359	0.02913	0.02839
						652.507	0.006	0.0047	0.00402	0.00371	0.00312	0.00348	0.00198	0.00179	0.00168	0.00138	0.000960236	0.00126	0.00129	0.00105	0.00158	0.000457381	0.000340349	0.000618558	-9.0188e-05	0.00174	0.000553003	0.000700126	0.00278	0.0023	0.00104	0.00123	0.00148	0.00153	0.0018	0.00321	0.000432469	0.00246	0.00318	0.00254	0.00231	0.0028	0.00398	0.00435		652.507	0.0358	0.02904	0.02833
						653.411	0.00599	0.00471	0.00403	0.00369	0.00312	0.00347	0.002	0.00179	0.00167	0.00138	0.000970028	0.00127	0.00133	0.00105	0.00159	0.000490733	0.000352505	0.000624721	-7.69216e-05	0.00177	0.000548562	0.000708764	0.0028	0.00232	0.00107	0.00124	0.00149	0.00155	0.0018	0.00322	0.000450598	0.00247	0.00318	0.00257	0.00233	0.00281	0.004	0.00437		653.411	0.03572	0.02896	0.02826
						654.315	0.00597	0.0047	0.00401	0.00366	0.00311	0.00343	0.00199	0.00177	0.00167	0.00138	0.000965512	0.00126	0.00132	0.00104	0.0016	0.000510298	0.000344996	0.000626582	-9.09566e-05	0.00179	0.000533101	0.000724628	0.00283	0.00232	0.00108	0.00123	0.00149	0.00155	0.00179	0.00322	0.000441585	0.00247	0.00318	0.00258	0.00232	0.00281	0.00399	0.00436		654.315	0.03564	0.02888	0.02818
						655.219	0.00596	0.00469	0.004	0.00365	0.0031	0.00341	0.002	0.00178	0.00167	0.00138	0.000969154	0.00126	0.00133	0.00104	0.00162	0.000519386	0.000346776	0.000623302	-8.70127e-05	0.00178	0.000522663	0.000741382	0.00284	0.00233	0.00108	0.00124	0.00148	0.00155	0.00178	0.00321	0.000441793	0.00246	0.00318	0.0026	0.00233	0.00282	0.00399	0.00436		655.219	0.03556	0.0288	0.0281
						656.122	0.00594	0.00466	0.00398	0.00361	0.00307	0.00338	0.00199	0.00175	0.00166	0.00136	0.00095663	0.00124	0.00132	0.00104	0.00161	0.000514091	0.00035326	0.000608332	-0.000112936	0.00177	0.000488806	0.000738377	0.00284	0.00232	0.00108	0.00123	0.00148	0.00155	0.00177	0.0032	0.000421026	0.00245	0.00317	0.00261	0.00232	0.00281	0.00397	0.00434		656.122	0.03551	0.02874	0.02802
						657.026	0.00591	0.00462	0.00395	0.00358	0.00305	0.00334	0.00196	0.00173	0.00164	0.00134	0.000930348	0.00122	0.00131	0.00101	0.00161	0.000512672	0.000335151	0.000598642	-0.000123273	0.00176	0.000449944	0.000731582	0.00283	0.00231	0.00108	0.00122	0.00146	0.00153	0.00176	0.0032	0.000402021	0.00244	0.00316	0.00261	0.00232	0.0028	0.00395	0.00432		657.026	0.03545	0.02869	0.02795
						657.929	0.00587	0.0046	0.00393	0.00356	0.00302	0.00331	0.00195	0.00172	0.00163	0.00133	0.000923385	0.00121	0.00128	0.00101	0.00158	0.000499546	0.000306197	0.000578189	-0.000150049	0.00175	0.000417318	0.000721425	0.00281	0.00228	0.00106	0.00121	0.00145	0.00152	0.00177	0.0032	0.00038182	0.00242	0.00315	0.0026	0.00231	0.00279	0.00394	0.0043		657.929	0.03539	0.02865	0.02788
						658.832	0.00586	0.00456	0.00391	0.00353	0.00298	0.00329	0.00192	0.00169	0.0016	0.00131	0.000902353	0.00119	0.00124	0.000993997	0.00157	0.000493071	0.000293437	0.000564778	-0.00017396	0.00175	0.000397894	0.000717302	0.00279	0.00225	0.00105	0.00119	0.00145	0.00151	0.00176	0.00322	0.000372195	0.00241	0.00314	0.00261	0.00231	0.00278	0.00393	0.00427		658.832	0.03534	0.02863	0.02782
						659.735	0.00585	0.00454	0.00389	0.00352	0.00294	0.00326	0.00189	0.00169	0.0016	0.00129	0.000886979	0.0012	0.0012	0.000969834	0.00156	0.000491961	0.000289817	0.000565723	-0.000191167	0.00173	0.000371951	0.000729769	0.00278	0.00224	0.00104	0.00118	0.00143	0.0015	0.00176	0.00322	0.000366618	0.0024	0.00313	0.00262	0.00232	0.00276	0.00392	0.00426		659.735	0.0353	0.0286	0.02776
						660.637	0.00583	0.00452	0.00388	0.00352	0.0029	0.00325	0.00187	0.00167	0.0016	0.00128	0.000882911	0.00119	0.00117	0.000978952	0.00155	0.000490496	0.000292386	0.000562477	-0.000197175	0.00172	0.000348035	0.000740468	0.00277	0.00223	0.00104	0.00118	0.00141	0.00148	0.00178	0.00323	0.000376358	0.00238	0.00313	0.00262	0.00232	0.00275	0.00392	0.00424		660.637	0.03527	0.02858	0.02769
						661.54	0.00582	0.0045	0.00386	0.00352	0.00289	0.00324	0.00185	0.00168	0.00159	0.00128	0.000883757	0.00119	0.00113	0.000987151	0.00154	0.000474218	0.000286308	0.000556459	-0.00019364	0.00171	0.000329083	0.000753264	0.00277	0.00222	0.00104	0.00117	0.00141	0.00147	0.0018	0.00324	0.000380642	0.00237	0.00314	0.00263	0.00232	0.00275	0.00392	0.00423		661.54	0.03522	0.02854	0.02763
						662.442	0.00582	0.0045	0.00386	0.00353	0.00289	0.00326	0.00185	0.00168	0.00161	0.0013	0.000897511	0.00121	0.00112	0.000998786	0.00156	0.000478002	0.000302697	0.000581005	-0.000163449	0.0017	0.000340156	0.000779363	0.00278	0.00223	0.00105	0.00118	0.00142	0.00148	0.00183	0.00327	0.00038881	0.00239	0.00317	0.00267	0.00236	0.00274	0.00395	0.00424		662.442	0.03518	0.0285	0.02756
						663.344	0.00579	0.00447	0.00385	0.00354	0.00288	0.00325	0.00183	0.00167	0.00159	0.00129	0.000902423	0.0012	0.00109	0.000996294	0.00154	0.00046975	0.000288665	0.000578584	-0.000159079	0.00168	0.000319889	0.000774163	0.00276	0.00222	0.00106	0.00118	0.00143	0.00146	0.00185	0.00327	0.000400626	0.00238	0.00315	0.00268	0.00236	0.00272	0.00395	0.00424		663.344	0.03513	0.02846	0.02748
						664.246	0.00575	0.00444	0.00383	0.00355	0.00289	0.00325	0.00182	0.00167	0.00159	0.00129	0.000908459	0.0012	0.00107	0.001	0.00156	0.000460687	0.000299158	0.000588809	-0.000141049	0.00166	0.00031848	0.000780278	0.00277	0.00224	0.00107	0.00117	0.00142	0.00146	0.00186	0.00329	0.000399002	0.00237	0.00314	0.00269	0.00238	0.00271	0.00396	0.00424		664.246	0.03508	0.02841	0.02739
						665.148	0.00575	0.00441	0.00383	0.00356	0.00289	0.00326	0.00182	0.00167	0.0016	0.0013	0.000934048	0.00121	0.00105	0.001	0.00155	0.000449474	0.000320479	0.000604822	-0.000119926	0.00164	0.000325464	0.000792753	0.00277	0.00225	0.00109	0.0012	0.00143	0.00146	0.00189	0.00331	0.000426891	0.00237	0.00316	0.00271	0.00238	0.0027	0.00396	0.00424		665.148	0.03501	0.02836	0.0273
						666.049	0.00573	0.0044	0.00381	0.00358	0.00289	0.00329	0.00181	0.00167	0.0016	0.00131	0.000946445	0.00121	0.00106	0.00101	0.00154	0.00044722	0.000350799	0.000618974	-0.000105528	0.00164	0.000344283	0.000801559	0.00279	0.00226	0.00109	0.00121	0.00143	0.00149	0.00192	0.00332	0.000453049	0.00238	0.00317	0.00273	0.00239	0.00268	0.00398	0.00425		666.049	0.03494	0.02828	0.02722
						666.95	0.0057	0.00438	0.0038	0.00358	0.0029	0.00329	0.00181	0.00166	0.00159	0.00133	0.000947695	0.00121	0.00107	0.00101	0.00153	0.00044516	0.00035314	0.000638558	-0.000100884	0.00164	0.00035315	0.000806488	0.00279	0.00226	0.00108	0.00121	0.00144	0.00149	0.00194	0.00333	0.000467379	0.00238	0.00317	0.00273	0.00239	0.00267	0.00399	0.00424		666.95	0.03487	0.02817	0.02713
						667.851	0.00569	0.00438	0.0038	0.00359	0.00291	0.00331	0.00181	0.00167	0.00158	0.00134	0.000951485	0.00121	0.00109	0.00102	0.00154	0.000448208	0.000367314	0.000640777	-8.32185e-05	0.00165	0.00039109	0.000789393	0.00281	0.00228	0.00107	0.00122	0.00145	0.0015	0.00195	0.00334	0.00047303	0.00239	0.00316	0.00273	0.00239	0.00266	0.004	0.00426		667.851	0.03476	0.02807	0.02703
						668.752	0.00567	0.00436	0.00379	0.00359	0.00291	0.00332	0.00181	0.00167	0.00158	0.00134	0.000956617	0.00121	0.00109	0.00102	0.00152	0.000441779	0.000374662	0.000647822	-6.32256e-05	0.00166	0.000402862	0.000805279	0.00282	0.00229	0.00107	0.00123	0.00146	0.0015	0.00195	0.00335	0.00048901	0.0024	0.00316	0.00273	0.00238	0.00265	0.00401	0.00425		668.752	0.03469	0.02799	0.02696
						669.653	0.00565	0.00435	0.00377	0.00358	0.00291	0.00332	0.00179	0.00166	0.00157	0.00133	0.000954703	0.0012	0.00108	0.00102	0.00151	0.000428436	0.000365634	0.000659588	-6.24041e-05	0.00165	0.000399512	0.000802052	0.00283	0.00229	0.00107	0.00123	0.00145	0.0015	0.00196	0.00334	0.000485505	0.00239	0.00315	0.00272	0.00237	0.00264	0.00401	0.00426		669.653	0.0346	0.0279	0.02689
						670.553	0.00564	0.00433	0.00375	0.00357	0.00292	0.00331	0.00177	0.00166	0.00156	0.00132	0.000952094	0.00121	0.00108	0.00102	0.0015	0.000415593	0.000363395	0.000660493	-5.77415e-05	0.00164	0.000392346	0.000798458	0.00282	0.00229	0.00107	0.00123	0.00146	0.00149	0.00195	0.00335	0.000488887	0.0024	0.00315	0.00271	0.00236	0.00264	0.004	0.00425		670.553	0.03451	0.02779	0.02681
						671.453	0.00561	0.0043	0.00372	0.00355	0.0029	0.00329	0.00176	0.00164	0.00155	0.00131	0.000942049	0.00119	0.00107	0.00101	0.00149	0.000406205	0.000363713	0.000671579	-6.04682e-05	0.00163	0.000379019	0.000790436	0.00281	0.00228	0.00106	0.00122	0.00145	0.00148	0.00193	0.00334	0.000480353	0.00241	0.00314	0.0027	0.00234	0.00263	0.00399	0.00424		671.453	0.03443	0.0277	0.02674
						672.353	0.0056	0.00429	0.00372	0.00354	0.0029	0.00327	0.00175	0.00162	0.00153	0.0013	0.000939647	0.00119	0.00108	0.00102	0.00148	0.000391826	0.000369437	0.000675856	-6.12715e-05	0.00164	0.000364082	0.000785923	0.00281	0.00228	0.00106	0.00122	0.00145	0.00149	0.00193	0.00335	0.000485332	0.00242	0.00315	0.00269	0.00233	0.00264	0.00398	0.00423		672.353	0.03435	0.02761	0.02665
						673.253	0.00559	0.00429	0.00371	0.00353	0.0029	0.00327	0.00175	0.00162	0.00153	0.00131	0.000940776	0.0012	0.00109	0.00104	0.00148	0.000396446	0.000376809	0.000681231	-5.74907e-05	0.00164	0.000357504	0.00079637	0.00283	0.00228	0.00106	0.00122	0.00145	0.0015	0.00193	0.00336	0.000496404	0.00244	0.00315	0.0027	0.00233	0.00266	0.00398	0.00424		673.253	0.03427	0.02752	0.02659
						674.153	0.00557	0.00428	0.0037	0.00351	0.00288	0.00325	0.00175	0.00161	0.00152	0.00129	0.000941589	0.00118	0.00109	0.00104	0.00147	0.000396805	0.000377109	0.000690302	-6.06643e-05	0.00165	0.000341729	0.000797694	0.00284	0.00226	0.00106	0.00122	0.00144	0.00151	0.00192	0.00335	0.000489322	0.00245	0.00315	0.00269	0.00233	0.00265	0.00397	0.00423		674.153	0.03419	0.02744	0.02653
						675.052	0.00555	0.00427	0.00369	0.00349	0.00287	0.00323	0.00175	0.00161	0.00153	0.00127	0.000953802	0.00115	0.00109	0.00104	0.00146	0.000394975	0.000371193	0.000694009	-6.07664e-05	0.00164	0.000332158	0.000790978	0.00285	0.00224	0.00107	0.00121	0.00144	0.00151	0.0019	0.00337	0.00049024	0.00247	0.00315	0.0027	0.00233	0.00266	0.00397	0.00422		675.052	0.03411	0.02737	0.02647
						675.952	0.00554	0.00426	0.00368	0.00348	0.00287	0.00322	0.00175	0.0016	0.00154	0.00127	0.000953944	0.00114	0.0011	0.00105	0.00147	0.000398968	0.000373803	0.00069169	-5.47475e-05	0.00165	0.00032448	0.000801694	0.00285	0.00224	0.00107	0.0012	0.00145	0.00152	0.00189	0.00338	0.000492808	0.00247	0.00314	0.0027	0.00234	0.00266	0.00396	0.00422		675.952	0.03402	0.0273	0.0264
						676.851	0.00554	0.00426	0.00367	0.00347	0.00286	0.0032	0.00174	0.00161	0.00153	0.00126	0.000966533	0.00113	0.00109	0.00104	0.00148	0.000407821	0.000376732	0.000695508	-5.52233e-05	0.00165	0.000316721	0.000807835	0.00286	0.00224	0.00107	0.0012	0.00145	0.00152	0.00189	0.00339	0.000503014	0.00248	0.00314	0.0027	0.00234	0.00266	0.00397	0.00422		676.851	0.03394	0.02723	0.02633
						677.75	0.00553	0.00426	0.00366	0.00346	0.00285	0.00319	0.00174	0.00162	0.00153	0.00126	0.000978025	0.00112	0.00109	0.00104	0.00149	0.000411102	0.00038268	0.00069466	-4.9619e-05	0.00166	0.000315402	0.00081378	0.00287	0.00223	0.00108	0.00119	0.00145	0.00153	0.00189	0.0034	0.000510236	0.00249	0.00314	0.00271	0.00234	0.00267	0.00397	0.00423		677.75	0.03386	0.02717	0.02627
						678.648	0.00552	0.00425	0.00364	0.00347	0.00284	0.00319	0.00175	0.00163	0.00154	0.00127	0.000988572	0.00111	0.0011	0.00106	0.00152	0.000421935	0.000393452	0.000714058	-3.77103e-05	0.00166	0.000318923	0.000833813	0.00288	0.00224	0.00109	0.0012	0.00145	0.00154	0.0019	0.00343	0.000526765	0.0025	0.00315	0.00272	0.00234	0.00267	0.00397	0.00423		678.648	0.03377	0.02709	0.02619
						679.547	0.00552	0.00425	0.00364	0.00348	0.00284	0.00319	0.00175	0.00165	0.00153	0.00127	0.000997917	0.0011	0.0011	0.00107	0.00154	0.000434798	0.000398462	0.000721761	-1.85643e-05	0.00168	0.000318328	0.000832974	0.00288	0.00225	0.00109	0.00119	0.00146	0.00154	0.00191	0.00345	0.000539363	0.00249	0.00315	0.00273	0.00234	0.00267	0.00399	0.00422		679.547	0.03369	0.02704	0.02612
						680.445	0.00551	0.00425	0.00363	0.00348	0.00284	0.00319	0.00176	0.00165	0.00154	0.00126	0.00101	0.00109	0.00111	0.00108	0.00157	0.000467619	0.000413107	0.00072795	-1.13883e-05	0.00168	0.000334706	0.000852294	0.0029	0.00226	0.00109	0.00121	0.00147	0.00157	0.00194	0.00346	0.000558048	0.00251	0.00315	0.00274	0.00234	0.00267	0.00398	0.00424		680.445	0.03361	0.02698	0.02606
						681.343	0.0055	0.00424	0.00362	0.00348	0.00282	0.00319	0.00176	0.00165	0.00155	0.00127	0.00101	0.0011	0.00111	0.0011	0.00159	0.00048375	0.000432722	0.000738457	-1.9209e-05	0.00169	0.000344811	0.000859098	0.00291	0.00228	0.00112	0.00123	0.00147	0.00159	0.00195	0.00348	0.000577414	0.00251	0.00315	0.00277	0.00235	0.00267	0.004	0.00426		681.343	0.03354	0.02691	0.026
						682.241	0.00549	0.00425	0.0036	0.00346	0.0028	0.00317	0.00175	0.00164	0.00153	0.00128	0.00101	0.0011	0.00111	0.0011	0.00159	0.000482483	0.000443087	0.000721261	-2.72744e-05	0.00169	0.000350048	0.000858688	0.0029	0.00228	0.00111	0.00123	0.00147	0.0016	0.00194	0.00347	0.000575623	0.00251	0.00316	0.00276	0.00235	0.00266	0.00399	0.00425		682.241	0.03345	0.02685	0.02594
						683.139	0.00545	0.00423	0.00357	0.00345	0.00278	0.00315	0.00175	0.00163	0.00151	0.00126	0.000994789	0.00108	0.0011	0.00108	0.00158	0.000481247	0.000436593	0.000711192	-4.58205e-05	0.00168	0.000348554	0.000847012	0.00291	0.00226	0.00111	0.00123	0.00147	0.0016	0.00192	0.00347	0.000583687	0.00251	0.00315	0.00276	0.00234	0.00266	0.00399	0.00424		683.139	0.03338	0.02679	0.02587
						684.036	0.00543	0.00423	0.00357	0.00342	0.00277	0.00314	0.00175	0.00163	0.00152	0.00126	0.001	0.00109	0.00109	0.00107	0.00158	0.000476142	0.000434491	0.000690521	-5.13518e-05	0.00168	0.000362404	0.000843997	0.00289	0.00226	0.00111	0.00123	0.00147	0.00161	0.00192	0.00347	0.000573107	0.00251	0.00315	0.00277	0.00235	0.00264	0.00398	0.00423		684.036	0.03329	0.02675	0.02582
						684.933	0.00541	0.00422	0.00356	0.00341	0.00275	0.00313	0.00173	0.00162	0.00152	0.00126	0.00101	0.00109	0.00107	0.00107	0.00157	0.000467432	0.000440079	0.000686385	-5.66316e-05	0.00167	0.000379508	0.00084561	0.00288	0.00226	0.00112	0.00123	0.00147	0.0016	0.00192	0.00347	0.000565817	0.00251	0.00315	0.00279	0.00235	0.00263	0.00397	0.00422		684.933	0.03322	0.02671	0.02576
						685.83	0.00538	0.0042	0.00354	0.00339	0.00273	0.00311	0.00172	0.0016	0.0015	0.00124	0.000998083	0.00109	0.00105	0.00104	0.00155	0.000456148	0.00041908	0.000674406	-6.45674e-05	0.00165	0.000375841	0.000832981	0.00289	0.00224	0.0011	0.00121	0.00147	0.00158	0.0019	0.00346	0.000564493	0.00249	0.00314	0.00277	0.00233	0.00261	0.00394	0.00422		685.83	0.03313	0.02665	0.0257
						686.727	0.00535	0.0042	0.00353	0.00338	0.00271	0.00311	0.00171	0.00161	0.0015	0.00124	0.001	0.00109	0.00107	0.00104	0.00155	0.000456283	0.000421986	0.00067916	-5.14321e-05	0.00165	0.000390334	0.00083768	0.00291	0.00224	0.00111	0.00122	0.00147	0.00159	0.00189	0.00346	0.000570588	0.00248	0.00315	0.00278	0.00232	0.0026	0.00394	0.00423		686.727	0.03305	0.02659	0.02563
						687.624	0.00535	0.0042	0.00354	0.00336	0.00271	0.00311	0.00173	0.0016	0.0015	0.00123	0.00102	0.0011	0.00108	0.00105	0.00156	0.000484029	0.000420203	0.000686512	-6.15493e-05	0.00168	0.00041293	0.000844455	0.00293	0.00225	0.00114	0.00124	0.00148	0.0016	0.0019	0.00346	0.000583992	0.0025	0.00317	0.0028	0.00233	0.00259	0.00395	0.00422		687.624	0.03298	0.02652	0.02555
						688.52	0.00533	0.00419	0.00353	0.00334	0.00269	0.0031	0.00173	0.00159	0.0015	0.00122	0.00102	0.0011	0.00109	0.00104	0.00155	0.000476706	0.000408959	0.000691449	-5.29548e-05	0.00167	0.000412721	0.000850169	0.00295	0.00225	0.00114	0.00124	0.00148	0.00159	0.0019	0.00345	0.000580694	0.0025	0.00318	0.00282	0.00232	0.00259	0.00395	0.00421		688.52	0.0329	0.02645	0.02548
						689.417	0.0053	0.00418	0.00351	0.00333	0.00268	0.00308	0.00173	0.00157	0.00149	0.00122	0.000997976	0.0011	0.00108	0.00104	0.00155	0.000463006	0.000396639	0.000696608	-4.15359e-05	0.00167	0.000419154	0.000846296	0.00295	0.00225	0.00113	0.00125	0.00148	0.00159	0.0019	0.00343	0.000567526	0.00249	0.00317	0.00282	0.00232	0.00257	0.00394	0.00421		689.417	0.03284	0.02638	0.0254
						690.313	0.00526	0.00415	0.00349	0.0033	0.00266	0.00305	0.00172	0.00155	0.00147	0.0012	0.000983656	0.0011	0.00108	0.00103	0.00153	0.000451196	0.00037715	0.000690936	-3.56407e-05	0.00166	0.000416023	0.000839398	0.00294	0.00222	0.00113	0.00125	0.00147	0.00159	0.00189	0.00341	0.000552683	0.00248	0.00316	0.00283	0.00231	0.00256	0.00392	0.00419		690.313	0.03278	0.02631	0.02532
						691.209	0.00525	0.00413	0.00348	0.00329	0.00266	0.00304	0.00171	0.00155	0.00146	0.00119	0.0009761	0.0011	0.00107	0.00104	0.00152	0.000452027	0.000352006	0.000682951	-2.26273e-05	0.00167	0.000417379	0.000829001	0.00297	0.00222	0.00114	0.00127	0.00146	0.00158	0.0019	0.00341	0.000555572	0.00249	0.00316	0.00283	0.00233	0.00255	0.00393	0.00417		691.209	0.03271	0.02624	0.02524
						692.104	0.00523	0.00412	0.00347	0.00328	0.00265	0.00303	0.00169	0.00154	0.00146	0.00118	0.000968735	0.00111	0.00107	0.00104	0.0015	0.000444196	0.000338089	0.0006839	-2.11186e-05	0.00168	0.000414408	0.000833731	0.00297	0.00222	0.00112	0.00126	0.00146	0.00157	0.0019	0.0034	0.000554553	0.00248	0.00315	0.00285	0.00233	0.00256	0.00392	0.00417		692.104	0.03265	0.02616	0.02517
						693	0.00522	0.00411	0.00346	0.00325	0.00263	0.00302	0.00167	0.00152	0.00144	0.00118	0.000946699	0.00111	0.00107	0.00103	0.0015	0.000437017	0.000336844	0.000680848	-1.8413e-05	0.00168	0.000413482	0.000838339	0.00297	0.00221	0.00112	0.00125	0.00145	0.00156	0.0019	0.00339	0.000556296	0.00248	0.00313	0.00285	0.00233	0.00255	0.00391	0.00417		693	0.03258	0.02608	0.02511
						693.895	0.0052	0.00409	0.00345	0.00324	0.00262	0.00301	0.00165	0.0015	0.00144	0.00116	0.000933705	0.00111	0.00106	0.00101	0.00148	0.000419147	0.000331707	0.000675455	-8.04502e-06	0.00168	0.000402542	0.000840461	0.00297	0.00219	0.00111	0.00125	0.00144	0.00154	0.00189	0.00338	0.000550137	0.00247	0.00311	0.00283	0.00232	0.00255	0.00389	0.00416		693.895	0.03254	0.02602	0.02506
						694.79	0.00518	0.00408	0.00344	0.00324	0.00261	0.00299	0.00164	0.00149	0.00143	0.00117	0.000927514	0.00112	0.00106	0.00102	0.00147	0.000412289	0.000337029	0.000675252	5.89884e-07	0.00169	0.000394015	0.000838531	0.00297	0.00219	0.0011	0.00125	0.00142	0.00153	0.0019	0.00338	0.000563638	0.00248	0.00311	0.00281	0.00232	0.00256	0.00388	0.00415		694.79	0.03249	0.02595	0.02501
						695.685	0.00516	0.00407	0.00343	0.00323	0.00263	0.00299	0.00162	0.00148	0.00142	0.00118	0.000927316	0.00112	0.00105	0.00102	0.00146	0.000418183	0.000341941	0.000684556	8.14878e-06	0.0017	0.000381083	0.000841285	0.00297	0.0022	0.0011	0.00125	0.00143	0.00154	0.0019	0.0034	0.000570698	0.00249	0.00312	0.00281	0.00232	0.00256	0.00389	0.00415		695.685	0.03243	0.02588	0.02497
						696.58	0.00514	0.00406	0.00343	0.00323	0.00263	0.00298	0.00162	0.00147	0.00143	0.00118	0.000918741	0.00113	0.00105	0.00101	0.00146	0.000434661	0.000345328	0.000697791	2.36822e-05	0.00169	0.000372893	0.000836282	0.00298	0.00219	0.00111	0.00125	0.00144	0.00154	0.0019	0.0034	0.000573162	0.00251	0.00312	0.00281	0.00232	0.00256	0.0039	0.00415		696.58	0.03237	0.02582	0.02493
						697.474	0.00512	0.00404	0.00341	0.00323	0.00264	0.00296	0.0016	0.00147	0.00141	0.00118	0.000913064	0.00112	0.00105	0.00101	0.00145	0.000431384	0.000344911	0.000696856	2.5614e-05	0.00169	0.00035945	0.000829774	0.00298	0.00219	0.00112	0.00124	0.00143	0.00153	0.00191	0.0034	0.000581926	0.0025	0.00311	0.0028	0.00232	0.00257	0.0039	0.00415		697.474	0.03233	0.02576	0.02487
						698.369	0.00512	0.00404	0.0034	0.00325	0.00265	0.00297	0.00161	0.00148	0.00143	0.00119	0.000930967	0.00112	0.00105	0.00101	0.00147	0.000447968	0.00036395	0.000720923	3.58499e-05	0.00168	0.000364804	0.000837285	0.003	0.0022	0.00114	0.00125	0.00143	0.00154	0.00192	0.00341	0.00059178	0.00251	0.00312	0.00281	0.00233	0.00259	0.00392	0.00415		698.369	0.03227	0.02569	0.02482
						699.263	0.00512	0.00402	0.00339	0.00325	0.00264	0.00297	0.00161	0.00148	0.00143	0.00119	0.000939323	0.00113	0.00104	0.000991111	0.00146	0.000442422	0.000375196	0.000724428	3.81656e-05	0.00168	0.000360055	0.000849873	0.00301	0.0022	0.00115	0.00126	0.00143	0.00154	0.00193	0.00342	0.000604077	0.00252	0.00313	0.00281	0.00233	0.00258	0.00392	0.00415		699.263	0.03223	0.02564	0.02477
						700.156	0.00509	0.00401	0.00337	0.00325	0.00264	0.00297	0.00159	0.00146	0.00143	0.0012	0.000941867	0.0011	0.00103	0.000981943	0.00145	0.000443672	0.000373325	0.000737038	2.99562e-05	0.00167	0.00034701	0.000850689	0.00302	0.00219	0.00113	0.00124	0.00142	0.00155	0.00194	0.00342	0.000604753	0.00252	0.00312	0.0028	0.00233	0.00257	0.00393	0.00415		700.156	0.03217	0.02557	0.02471
						701.05	0.00508	0.00399	0.00338	0.00324	0.00263	0.00296	0.00159	0.00146	0.00142	0.0012	0.000938642	0.00109	0.00103	0.000973169	0.00146	0.000443751	0.000374556	0.000742589	2.39608e-05	0.00166	0.000336609	0.000838758	0.00302	0.0022	0.00112	0.00124	0.00141	0.00155	0.00194	0.00341	0.000606898	0.00253	0.0031	0.00278	0.00234	0.00255	0.00392	0.00414		701.05	0.03209	0.02549	0.02465
						701.944	0.00507	0.00397	0.00337	0.00324	0.00262	0.00295	0.00157	0.00147	0.00141	0.00121	0.000925576	0.00107	0.00102	0.000964909	0.00146	0.000442844	0.000382173	0.000737899	1.35513e-05	0.00164	0.000339318	0.000827997	0.00301	0.0022	0.00111	0.00123	0.00141	0.00155	0.00194	0.0034	0.000603345	0.00252	0.0031	0.00278	0.00233	0.00255	0.00392	0.00413		701.944	0.03202	0.02542	0.02458
						702.837	0.00506	0.00395	0.00335	0.00323	0.00262	0.00296	0.00158	0.00147	0.00141	0.0012	0.000919941	0.00105	0.00101	0.000951086	0.00146	0.000440159	0.000373856	0.000745216	1.25953e-05	0.00163	0.000331223	0.000837847	0.00301	0.0022	0.0011	0.00121	0.00141	0.00155	0.00193	0.00339	0.000603553	0.00251	0.00309	0.00277	0.00231	0.00254	0.00392	0.00412		702.837	0.03196	0.02538	0.02455
						703.73	0.00504	0.00393	0.00334	0.00321	0.00262	0.00294	0.00156	0.00147	0.00138	0.00119	0.000910148	0.00103	0.000987781	0.000934531	0.00146	0.000428951	0.000364553	0.000744714	-4.69053e-06	0.00162	0.000321581	0.000822734	0.00299	0.00219	0.00109	0.0012	0.0014	0.00153	0.00194	0.00337	0.000592976	0.00251	0.00306	0.00275	0.0023	0.00253	0.00391	0.00411		703.73	0.03188	0.02532	0.0245
						704.623	0.00504	0.00392	0.00333	0.00319	0.00261	0.00293	0.00155	0.00147	0.00137	0.0012	0.000901755	0.00102	0.000990002	0.000931922	0.00146	0.000432033	0.000369282	0.000747304	-1.43105e-05	0.00162	0.000309616	0.000813433	0.00298	0.00219	0.00108	0.0012	0.0014	0.00154	0.00193	0.00335	0.000588186	0.0025	0.00306	0.00274	0.00229	0.00253	0.0039	0.00409		704.623	0.03181	0.02526	0.02444
						705.515	0.00502	0.0039	0.00332	0.00318	0.00259	0.00292	0.00153	0.00146	0.00136	0.0012	0.000891822	0.001	0.00098025	0.000914676	0.00146	0.000423296	0.000374203	0.000746832	-3.94993e-05	0.00161	0.000314122	0.000802923	0.00297	0.00218	0.00108	0.00119	0.00139	0.00153	0.00193	0.00334	0.000572741	0.0025	0.00306	0.00271	0.00228	0.00252	0.00389	0.00408		705.515	0.03176	0.02521	0.02439
						706.408	0.00502	0.00389	0.00331	0.00316	0.00258	0.00291	0.00152	0.00145	0.00133	0.0012	0.00088725	0.00101	0.000981224	0.000919926	0.00145	0.000428012	0.000386758	0.00074131	-5.7734e-05	0.0016	0.000312615	0.000792342	0.00297	0.00219	0.00107	0.00119	0.00139	0.00153	0.00192	0.00333	0.000567029	0.00249	0.00307	0.0027	0.00227	0.00252	0.00388	0.00407		706.408	0.03169	0.02515	0.02433
						707.3	0.00501	0.00388	0.00329	0.00314	0.00257	0.0029	0.00152	0.00145	0.00132	0.0012	0.000885556	0.00099928	0.000978492	0.000928134	0.00145	0.000430817	0.000382509	0.000733208	-6.99665e-05	0.00159	0.000305857	0.000790277	0.00297	0.00217	0.00106	0.00118	0.00138	0.00153	0.00191	0.00332	0.000566874	0.00248	0.00306	0.00269	0.00226	0.0025	0.00388	0.00406		707.3	0.03162	0.02511	0.02428
						708.192	0.00498	0.00385	0.00327	0.00311	0.00255	0.00289	0.00151	0.00142	0.00129	0.00117	0.000885653	0.000979872	0.000963193	0.000919711	0.00142	0.000420146	0.000367874	0.000725594	-9.45229e-05	0.00157	0.000294525	0.000763451	0.00296	0.00217	0.00106	0.00117	0.00137	0.00153	0.00188	0.00329	0.000542887	0.00247	0.00304	0.00267	0.00225	0.00248	0.00387	0.00405		708.192	0.03155	0.02505	0.02424
						709.084	0.00496	0.00385	0.00325	0.00309	0.00254	0.00288	0.00149	0.00141	0.0013	0.00116	0.000884516	0.0009682	0.000959434	0.00093281	0.00141	0.000421451	0.000362311	0.000720059	-9.82761e-05	0.00157	0.000295128	0.000742671	0.00296	0.00215	0.00104	0.00116	0.00138	0.00152	0.00187	0.00329	0.000541009	0.00247	0.00304	0.00267	0.00225	0.00248	0.00387	0.00405		709.084	0.03148	0.02499	0.02417
						709.976	0.00495	0.00383	0.00323	0.00308	0.00254	0.00286	0.00149	0.0014	0.00129	0.00115	0.000878396	0.000967093	0.00096354	0.000938509	0.00141	0.000423578	0.000358445	0.000720027	-0.000106225	0.00156	0.000292779	0.000744359	0.00297	0.00215	0.00103	0.00116	0.00139	0.00153	0.00186	0.0033	0.000530798	0.00246	0.00303	0.00267	0.00224	0.00247	0.00386	0.00404		709.976	0.0314	0.02492	0.02411
						710.867	0.00494	0.00382	0.00322	0.00306	0.00252	0.00286	0.00149	0.00141	0.00129	0.00114	0.000891735	0.000964044	0.000966298	0.00093385	0.00141	0.000426516	0.000358014	0.000717854	-0.000106893	0.00157	0.000299766	0.000740739	0.00298	0.00215	0.00103	0.00116	0.00139	0.00153	0.00186	0.00331	0.000527966	0.00247	0.00302	0.00267	0.00225	0.00247	0.00386	0.00405		710.867	0.03134	0.02486	0.02404
						711.758	0.00492	0.00382	0.0032	0.00306	0.0025	0.00286	0.00148	0.00141	0.00128	0.00114	0.000889072	0.000958536	0.000972137	0.000947732	0.00141	0.000430018	0.000358646	0.000704669	-0.000108692	0.00157	0.000302164	0.000730831	0.003	0.00213	0.00103	0.00116	0.00139	0.00152	0.00186	0.00331	0.000527772	0.00247	0.00301	0.00267	0.00224	0.00247	0.00385	0.00404		711.758	0.03126	0.02481	0.02397
						712.649	0.00492	0.00382	0.0032	0.00304	0.00248	0.00285	0.00147	0.00141	0.00127	0.00114	0.000892	0.000958435	0.000990255	0.000961468	0.00143	0.000438088	0.000350879	0.000717682	-0.000107636	0.00158	0.000314403	0.000733875	0.00301	0.00213	0.00103	0.00116	0.00139	0.00152	0.00185	0.00333	0.000528116	0.00248	0.00302	0.00267	0.00223	0.00248	0.00385	0.00404		712.649	0.03118	0.02474	0.02388
						713.54	0.00492	0.00381	0.0032	0.00304	0.00248	0.00285	0.00146	0.00141	0.00127	0.00113	0.000905891	0.000956306	0.000994041	0.00096933	0.00144	0.000450031	0.000348997	0.000724379	-0.000107608	0.0016	0.000318395	0.000738004	0.00302	0.00214	0.00103	0.00117	0.00138	0.00153	0.00186	0.00333	0.000525407	0.00249	0.00301	0.00268	0.00225	0.00248	0.00384	0.00403		713.54	0.03113	0.02468	0.02382
						714.431	0.00492	0.00382	0.0032	0.00304	0.00248	0.00285	0.00147	0.00141	0.00128	0.00113	0.000921855	0.000961211	0.00101	0.000986049	0.00144	0.000461985	0.000368533	0.000726	-9.98879e-05	0.0016	0.000329303	0.000755212	0.00304	0.00215	0.00104	0.00119	0.0014	0.00155	0.00188	0.00335	0.000539341	0.0025	0.00302	0.00269	0.00226	0.00249	0.00384	0.00406		714.431	0.03106	0.02462	0.02375
						715.321	0.0049	0.00382	0.00319	0.00304	0.00247	0.00284	0.00146	0.00141	0.00127	0.00114	0.000935478	0.000969538	0.00101	0.000992108	0.00144	0.000459442	0.000376151	0.000735555	-0.000105642	0.00161	0.000333504	0.000756786	0.00306	0.00216	0.00105	0.00119	0.0014	0.00155	0.00188	0.00338	0.000554976	0.00251	0.00303	0.0027	0.00226	0.00249	0.00385	0.00406		715.321	0.03101	0.02455	0.02368
						716.212	0.00488	0.00383	0.00318	0.00304	0.00247	0.00283	0.00146	0.00141	0.00126	0.00113	0.000956933	0.000972334	0.00102	0.000988568	0.00143	0.00046053	0.000373436	0.000725391	-0.000109081	0.00161	0.000332499	0.000765475	0.00307	0.00216	0.00105	0.00119	0.00139	0.00156	0.00188	0.00339	0.000573686	0.00251	0.00303	0.00271	0.00226	0.0025	0.00384	0.00406		716.212	0.03095	0.02449	0.0236
						717.101	0.00487	0.00382	0.00318	0.00305	0.00247	0.00283	0.00146	0.0014	0.00125	0.00113	0.000959136	0.000973867	0.00102	0.000975882	0.00142	0.000470162	0.000363401	0.000735395	-0.000102423	0.00163	0.000340948	0.000778174	0.00308	0.00214	0.00104	0.0012	0.00138	0.00156	0.00189	0.00341	0.000592257	0.00252	0.00303	0.00271	0.00227	0.0025	0.00385	0.00406		717.101	0.03091	0.02445	0.02354
						717.991	0.00486	0.00382	0.00317	0.00304	0.00248	0.00281	0.00146	0.0014	0.00125	0.00113	0.000980108	0.000983274	0.00101	0.000966739	0.00142	0.000467886	0.000360849	0.000722872	-9.01775e-05	0.00162	0.00034982	0.000785563	0.00308	0.00215	0.00105	0.00119	0.00138	0.00155	0.00188	0.00342	0.00058704	0.00252	0.00302	0.00272	0.00227	0.0025	0.00384	0.00406		717.991	0.03085	0.02441	0.02349
						718.881	0.00484	0.0038	0.00316	0.00304	0.00247	0.00279	0.00144	0.00138	0.00125	0.00112	0.000973721	0.000982438	0.001	0.000958495	0.0014	0.000448202	0.000353048	0.000724447	-9.14381e-05	0.00162	0.000342589	0.000788958	0.00308	0.00215	0.00106	0.00118	0.00137	0.00154	0.00188	0.00342	0.00058704	0.00251	0.00301	0.00271	0.00226	0.00249	0.00383	0.00405		718.881	0.03079	0.02436	0.02342
						719.77	0.00483	0.00381	0.00316	0.00305	0.00247	0.00281	0.00145	0.00139	0.00125	0.00111	0.000981974	0.000982527	0.00101	0.000950378	0.0014	0.000442499	0.000354932	0.000726979	-8.20425e-05	0.00162	0.000349224	0.000798199	0.0031	0.00215	0.00106	0.00119	0.00138	0.00154	0.00187	0.00344	0.000600637	0.00252	0.00301	0.00271	0.00227	0.0025	0.00383	0.00406		719.77	0.03071	0.02428	0.02336
						720.659	0.00481	0.00381	0.00315	0.00306	0.00247	0.0028	0.00146	0.00139	0.00126	0.00112	0.000990939	0.000988261	0.00103	0.000944114	0.00139	0.000450911	0.000362992	0.000732713	-7.6792e-05	0.00163	0.000352083	0.000814974	0.00311	0.00216	0.00107	0.0012	0.00137	0.00155	0.00187	0.00345	0.000617661	0.00253	0.00302	0.00272	0.00227	0.00249	0.00383	0.00406		720.659	0.03066	0.02422	0.0233
						721.548	0.00479	0.0038	0.00314	0.00306	0.00246	0.0028	0.00147	0.00138	0.00126	0.0011	0.000980679	0.000986205	0.00102	0.000929238	0.00138	0.000445348	0.000354284	0.000735207	-8.19909e-05	0.00163	0.000357655	0.000814701	0.0031	0.00215	0.00107	0.00121	0.00137	0.00155	0.00187	0.00345	0.000607282	0.00253	0.00302	0.00272	0.00227	0.00249	0.00384	0.00405		721.548	0.03058	0.02415	0.02325
						722.437	0.00477	0.00379	0.00314	0.00305	0.00245	0.00279	0.00145	0.00137	0.00125	0.00108	0.000965311	0.00098079	0.00101	0.000910971	0.00136	0.000430883	0.000350403	0.00073892	-7.27348e-05	0.00162	0.000334658	0.000807999	0.00311	0.00214	0.00106	0.0012	0.00137	0.00154	0.00186	0.00344	0.000592111	0.00252	0.00301	0.00272	0.00225	0.00248	0.00383	0.00403		722.437	0.03051	0.02409	0.0232
						723.326	0.00475	0.00378	0.00313	0.00305	0.00245	0.00279	0.00145	0.00137	0.00123	0.00109	0.000956046	0.000986635	0.001	0.000902525	0.00135	0.000423133	0.000351962	0.000746637	-7.7821e-05	0.0016	0.000327162	0.000812619	0.0031	0.00214	0.00106	0.00119	0.00136	0.00154	0.00185	0.00343	0.000580888	0.0025	0.00301	0.00273	0.00225	0.00247	0.00382	0.00402		723.326	0.03043	0.02401	0.02314
						724.214	0.00473	0.00375	0.00312	0.00302	0.00243	0.00278	0.00144	0.00137	0.00122	0.00107	0.00094595	0.00097767	0.000982518	0.000893912	0.00134	0.000414854	0.000328046	0.00073929	-8.8645e-05	0.00159	0.000309906	0.000801645	0.0031	0.00213	0.00105	0.0012	0.00136	0.00153	0.00185	0.00341	0.00056773	0.00249	0.003	0.00274	0.00224	0.00245	0.0038	0.00399		724.214	0.03036	0.02394	0.02309
						725.102	0.00472	0.00373	0.0031	0.00301	0.00243	0.00278	0.00142	0.00137	0.00121	0.00106	0.00093608	0.000969433	0.000970039	0.000894691	0.00134	0.000405833	0.000316158	0.000724983	-8.80437e-05	0.00158	0.000304949	0.00079438	0.00311	0.00215	0.00105	0.00119	0.00136	0.00152	0.00185	0.00339	0.000560488	0.00249	0.003	0.00276	0.00225	0.00245	0.00379	0.00397		725.102	0.03028	0.02388	0.02303
						725.99	0.00469	0.00371	0.00309	0.00299	0.00242	0.00277	0.00141	0.00136	0.00121	0.00105	0.000921997	0.000959373	0.000959127	0.000887558	0.00133	0.000396677	0.000302345	0.000726716	-9.312e-05	0.00157	0.000295552	0.000789695	0.0031	0.00214	0.00103	0.00117	0.00135	0.0015	0.00184	0.00337	0.000541456	0.00247	0.00297	0.00277	0.00225	0.00244	0.00377	0.00395		725.99	0.0302	0.0238	0.02296
						726.878	0.00466	0.00368	0.00308	0.00297	0.0024	0.00276	0.00139	0.00135	0.00119	0.00104	0.000901502	0.000934812	0.000937576	0.000881886	0.00133	0.000382022	0.000302676	0.000714718	-0.000110084	0.00155	0.000292297	0.000778948	0.0031	0.00212	0.00103	0.00116	0.00135	0.00148	0.00183	0.00334	0.000520727	0.00244	0.00294	0.00276	0.00223	0.00242	0.00375	0.00392		726.878	0.03013	0.02375	0.02293
						727.766	0.00464	0.00366	0.00307	0.00296	0.00239	0.00274	0.00138	0.00134	0.00117	0.00102	0.000888434	0.00091625	0.000915684	0.000871563	0.00133	0.000375025	0.000305507	0.000694993	-0.000112568	0.00154	0.000285866	0.000786991	0.00308	0.0021	0.00101	0.00116	0.00134	0.00146	0.00181	0.00331	0.000504354	0.00244	0.00293	0.00274	0.00223	0.00241	0.00373	0.0039		727.766	0.03005	0.02369	0.02287
						728.653	0.00463	0.00365	0.00307	0.00294	0.00238	0.00273	0.00137	0.00134	0.00115	0.00102	0.00087935	0.000908718	0.000913894	0.000872247	0.00133	0.000363168	0.00031021	0.000693486	-0.000125162	0.00153	0.00028354	0.000765819	0.00306	0.00209	0.001	0.00117	0.00134	0.00145	0.00182	0.0033	0.000502585	0.00242	0.00292	0.00274	0.00222	0.0024	0.00371	0.00388		728.653	0.02997	0.02363	0.02282
						729.54	0.00462	0.00365	0.00306	0.00292	0.00238	0.00273	0.00135	0.00135	0.00115	0.00102	0.000881583	0.000912074	0.000906876	0.000874679	0.00133	0.000370769	0.00031236	0.000694067	-0.000125226	0.00152	0.000275671	0.000754719	0.00307	0.00209	0.000996235	0.00117	0.00135	0.00146	0.00182	0.00329	0.000502186	0.00241	0.00292	0.00274	0.00222	0.00239	0.00371	0.00388		729.54	0.02989	0.02357	0.02278
						730.427	0.00461	0.00364	0.00306	0.0029	0.00236	0.00273	0.00135	0.00135	0.00115	0.00102	0.000881535	0.000912716	0.000902153	0.000876094	0.00134	0.000378231	0.000326191	0.000691864	-0.000116895	0.00151	0.000281429	0.000748456	0.00308	0.00209	0.000995301	0.00117	0.00135	0.00146	0.00182	0.00329	0.000497842	0.00241	0.00292	0.00274	0.00222	0.00239	0.0037	0.00387		730.427	0.02983	0.0235	0.02272
						731.314	0.00461	0.00363	0.00306	0.00289	0.00236	0.00272	0.00134	0.00137	0.00116	0.00102	0.00088784	0.000915866	0.000913156	0.000884854	0.00135	0.000382699	0.00034207	0.000700216	-0.000106637	0.00152	0.000290309	0.000763668	0.00309	0.0021	0.00101	0.00118	0.00135	0.00147	0.00183	0.0033	0.000498405	0.00241	0.00293	0.00274	0.00223	0.0024	0.0037	0.00387		731.314	0.02976	0.02342	0.02266
						732.2	0.00461	0.00364	0.00306	0.00287	0.00237	0.00272	0.00133	0.00137	0.00117	0.00102	0.000903308	0.000917498	0.000912549	0.000891808	0.00138	0.000388205	0.000346566	0.000710826	-9.95652e-05	0.00152	0.000291629	0.000767006	0.00311	0.0021	0.00101	0.00119	0.00135	0.00148	0.00184	0.0033	0.000509752	0.00241	0.00293	0.00274	0.00224	0.00241	0.00372	0.00388		732.2	0.02969	0.02335	0.0226
						733.087	0.0046	0.00362	0.00305	0.00285	0.00234	0.0027	0.00132	0.00137	0.00116	0.00101	0.000903729	0.000910657	0.000908583	0.000898603	0.00138	0.000375838	0.000334047	0.000704199	-0.000106178	0.00151	0.00028161	0.000769512	0.00311	0.0021	0.000990134	0.00118	0.00135	0.00148	0.00184	0.00329	0.000496506	0.0024	0.00291	0.00274	0.00225	0.0024	0.00371	0.00388		733.087	0.02962	0.02329	0.02254
						733.973	0.00459	0.00361	0.00304	0.00284	0.00233	0.00269	0.00131	0.00136	0.00117	0.00102	0.000916459	0.000904352	0.000906358	0.000914319	0.00137	0.000380333	0.000325758	0.000724265	-9.86568e-05	0.00151	0.000283793	0.000769282	0.00312	0.00211	0.000983429	0.00117	0.00135	0.00149	0.00185	0.00331	0.000503939	0.0024	0.00292	0.00274	0.00225	0.0024	0.00372	0.0039		733.973	0.02955	0.02322	0.02249
						734.859	0.00458	0.0036	0.00304	0.00283	0.00232	0.00268	0.00131	0.00137	0.00117	0.00101	0.000916861	0.000903637	0.000904854	0.000919157	0.00139	0.000383709	0.000322529	0.000735005	-9.17151e-05	0.00151	0.000285739	0.000772182	0.00312	0.00212	0.000981141	0.00117	0.00135	0.00149	0.00185	0.00331	0.000503181	0.00241	0.00291	0.00275	0.00226	0.00241	0.00371	0.0039		734.859	0.02949	0.02316	0.02243
						735.744	0.00458	0.0036	0.00302	0.00283	0.00231	0.00268	0.0013	0.00136	0.00116	0.00101	0.000913997	0.000902847	0.000899266	0.000929055	0.00138	0.000377304	0.000319755	0.000741867	-0.000100327	0.0015	0.000290149	0.00077389	0.00312	0.00212	0.000980975	0.00116	0.00137	0.00149	0.00184	0.00333	0.000494409	0.00241	0.0029	0.00275	0.00225	0.00241	0.0037	0.00391		735.744	0.02942	0.0231	0.02237
						736.63	0.00457	0.0036	0.00303	0.00282	0.00231	0.00268	0.00129	0.00135	0.00116	0.00101	0.00091328	0.000894885	0.000907991	0.000929535	0.00138	0.00037242	0.00030623	0.00074064	-9.35372e-05	0.0015	0.000287223	0.000777432	0.00314	0.00213	0.000969454	0.00116	0.00136	0.0015	0.00185	0.00332	0.000489718	0.00242	0.00289	0.00275	0.00224	0.00242	0.00368	0.00391		736.63	0.02938	0.02306	0.02233
						737.515	0.00456	0.00361	0.00302	0.00281	0.00232	0.00267	0.00129	0.00135	0.00116	0.00102	0.000913337	0.000892743	0.000909081	0.000939186	0.00137	0.000372525	0.000303643	0.000748536	-9.32574e-05	0.00151	0.000292243	0.000772951	0.00314	0.00213	0.000971484	0.00117	0.00136	0.00151	0.00186	0.00333	0.000488952	0.00243	0.00288	0.00275	0.00224	0.00243	0.00369	0.00392		737.515	0.02933	0.02301	0.02229
						738.4	0.00456	0.00361	0.00302	0.00282	0.00232	0.00268	0.00129	0.00135	0.00116	0.00103	0.000919015	0.00090077	0.000912726	0.000939493	0.00137	0.000370856	0.000302735	0.000752685	-9.29175e-05	0.00152	0.000294007	0.000778306	0.00316	0.00214	0.000978204	0.00117	0.00137	0.00152	0.00186	0.00334	0.00048814	0.00245	0.00289	0.00274	0.00225	0.00244	0.00369	0.00392		738.4	0.02929	0.02297	0.02223
						739.285	0.00455	0.00361	0.00302	0.00283	0.00232	0.00267	0.00127	0.00135	0.00117	0.00104	0.000923904	0.000900451	0.000906998	0.0009359	0.00137	0.000374382	0.000308271	0.000756646	-9.03262e-05	0.00152	0.000298516	0.000786106	0.00317	0.00215	0.000982142	0.00117	0.00136	0.00151	0.00187	0.00335	0.000486853	0.00245	0.00288	0.00273	0.00224	0.00244	0.00369	0.00392		739.285	0.02924	0.02293	0.02219
						740.17	0.00454	0.00361	0.00301	0.00284	0.00232	0.00267	0.00128	0.00136	0.00117	0.00105	0.000929596	0.000911738	0.000908084	0.000940428	0.00136	0.00038152	0.000315004	0.000759705	-9.47035e-05	0.00152	0.000299288	0.000782366	0.00318	0.00216	0.000994903	0.00116	0.00137	0.0015	0.00187	0.00335	0.000493686	0.00246	0.00288	0.00273	0.00224	0.00243	0.00369	0.00392		740.17	0.0292	0.02289	0.02214
						741.054	0.00452	0.00362	0.003	0.00284	0.00234	0.00269	0.00128	0.00136	0.00116	0.00105	0.000924571	0.000907369	0.000896711	0.000946262	0.00135	0.000363287	0.000311523	0.00075868	-9.55517e-05	0.00154	0.00029928	0.000793533	0.00318	0.00217	0.000998736	0.00117	0.00137	0.00151	0.00187	0.00336	0.000498384	0.00247	0.00287	0.00273	0.00224	0.00243	0.0037	0.00392		741.054	0.02915	0.02284	0.0221
						741.938	0.00451	0.00362	0.00298	0.00284	0.00233	0.00269	0.00128	0.00135	0.00115	0.00104	0.000920214	0.000918215	0.00089562	0.000951458	0.00134	0.000361884	0.000312102	0.000763295	-9.33252e-05	0.00155	0.000302758	0.000790983	0.00318	0.00218	0.00101	0.00118	0.00137	0.00151	0.00188	0.00337	0.00050538	0.00248	0.00286	0.00273	0.00225	0.00244	0.0037	0.00392		741.938	0.0291	0.02279	0.02206
						742.822	0.00449	0.00362	0.00297	0.00285	0.00233	0.00268	0.00127	0.00134	0.00115	0.00103	0.000902962	0.000918022	0.000898396	0.000951199	0.00134	0.000366507	0.000314103	0.000777944	-8.77926e-05	0.00155	0.000299786	0.000793872	0.00319	0.00218	0.001	0.00117	0.00137	0.00151	0.00188	0.00337	0.000508735	0.00248	0.00287	0.00273	0.00225	0.00243	0.0037	0.00391		742.822	0.02904	0.02274	0.02201
						743.706	0.00447	0.0036	0.00296	0.00285	0.00233	0.00268	0.00128	0.00134	0.00115	0.00103	0.000897346	0.00092547	0.000892121	0.000946984	0.00133	0.000361458	0.000315527	0.000784251	-8.50946e-05	0.00155	0.000292457	0.000793306	0.00321	0.00218	0.00101	0.00117	0.00136	0.00151	0.00189	0.00338	0.000501619	0.00248	0.00285	0.00274	0.00226	0.00242	0.0037	0.0039		743.706	0.029	0.02269	0.02197
						744.59	0.00446	0.0036	0.00295	0.00286	0.00233	0.0027	0.00128	0.00135	0.00115	0.00104	0.000902894	0.000934331	0.000906385	0.000951264	0.00134	0.000362164	0.000329398	0.000786566	-7.56252e-05	0.00157	0.000304125	0.000792316	0.00323	0.00217	0.00102	0.00118	0.00138	0.0015	0.00188	0.0034	0.000518414	0.0025	0.00285	0.00274	0.00227	0.00242	0.00371	0.0039		744.59	0.02894	0.02263	0.02192
						745.473	0.00446	0.0036	0.00294	0.00286	0.00232	0.0027	0.00127	0.00134	0.00115	0.00103	0.000878808	0.000929496	0.00090577	0.000959414	0.00135	0.000365098	0.000334237	0.000777763	-8.63771e-05	0.00155	0.000300629	0.000779205	0.00324	0.00215	0.00102	0.00118	0.00138	0.00149	0.00187	0.00339	0.000520716	0.0025	0.00285	0.00275	0.00227	0.00241	0.0037	0.00388		745.473	0.02889	0.02259	0.02188
						746.356	0.00446	0.0036	0.00295	0.00287	0.00232	0.0027	0.00127	0.00134	0.00115	0.00103	0.000867057	0.000930639	0.000907086	0.000960601	0.00136	0.000369208	0.00034363	0.000784007	-8.43213e-05	0.00156	0.000300834	0.000771413	0.00324	0.00215	0.00103	0.00118	0.00138	0.00148	0.00187	0.0034	0.000519787	0.00251	0.00286	0.00275	0.00227	0.00241	0.00369	0.00387		746.356	0.02885	0.02253	0.02184
						747.239	0.00445	0.00359	0.00294	0.00289	0.00232	0.00272	0.00127	0.00134	0.00116	0.00103	0.000863399	0.000931152	0.000904241	0.000964243	0.00136	0.000375975	0.000363199	0.000786796	-7.69981e-05	0.00154	0.000300751	0.000770948	0.00326	0.00214	0.00104	0.0012	0.00138	0.00148	0.00188	0.0034	0.000524281	0.00252	0.00285	0.00276	0.00228	0.00241	0.00369	0.00385		747.239	0.02879	0.02248	0.0218
						748.122	0.00444	0.00359	0.00294	0.00288	0.00231	0.00271	0.00126	0.00133	0.00115	0.00102	0.000845051	0.000923127	0.000896657	0.000965142	0.00136	0.000374563	0.000375739	0.00077046	-7.73411e-05	0.00152	0.000294308	0.000753025	0.00326	0.00213	0.00103	0.0012	0.00138	0.00147	0.00187	0.00339	0.000528972	0.00251	0.00285	0.00275	0.00227	0.0024	0.00368	0.00384		748.122	0.02872	0.02241	0.02174
						749.005	0.00442	0.00358	0.00292	0.00287	0.0023	0.0027	0.00125	0.00132	0.00114	0.00102	0.000841341	0.000918361	0.000885137	0.000964294	0.00137	0.000372411	0.000379371	0.000761716	-8.53638e-05	0.00152	0.00029185	0.000731898	0.00327	0.00213	0.00102	0.0012	0.00138	0.00146	0.00186	0.00339	0.000533298	0.00251	0.00284	0.00275	0.00226	0.00239	0.00367	0.00382		749.005	0.02868	0.02236	0.02168
						749.887	0.00441	0.00356	0.00292	0.00286	0.00229	0.00268	0.00124	0.00132	0.00112	0.00101	0.000852143	0.000920325	0.000879771	0.00096082	0.00138	0.000379902	0.000369926	0.000754177	-9.23723e-05	0.00151	0.000291074	0.000724979	0.00327	0.00211	0.00101	0.0012	0.00138	0.00146	0.00186	0.00339	0.000538909	0.00251	0.00283	0.00275	0.00225	0.00238	0.00365	0.00381		749.887	0.02862	0.0223	0.02163
						750.769	0.00441	0.00355	0.00293	0.00286	0.00229	0.00269	0.00125	0.00133	0.00112	0.00101	0.000852903	0.000923668	0.000879178	0.000955979	0.00139	0.000391189	0.000368084	0.000753929	-7.84092e-05	0.0015	0.000298631	0.000718603	0.00329	0.0021	0.001	0.00121	0.00137	0.00146	0.00187	0.00339	0.000539029	0.00251	0.00283	0.00275	0.00224	0.00238	0.00365	0.0038		750.769	0.02857	0.02225	0.02157
						751.651	0.00441	0.00354	0.00292	0.00285	0.00229	0.00268	0.00125	0.00134	0.00113	0.00101	0.000867959	0.000926754	0.00087951	0.000970169	0.0014	0.000395153	0.000381771	0.000757522	-7.24271e-05	0.00149	0.00030311	0.000726002	0.00328	0.0021	0.00102	0.00122	0.00138	0.00146	0.00186	0.0034	0.000550286	0.00251	0.00283	0.00275	0.00225	0.00238	0.00363	0.0038		751.651	0.02848	0.02218	0.02151
						752.533	0.00439	0.00353	0.00291	0.00285	0.00228	0.00266	0.00124	0.00133	0.00112	0.001	0.000878767	0.000919265	0.000891644	0.000970335	0.0014	0.000386694	0.000382275	0.000762182	-8.29673e-05	0.0015	0.000305277	0.000727824	0.00328	0.00208	0.00102	0.00122	0.00137	0.00145	0.00186	0.0034	0.000560229	0.00252	0.00283	0.00273	0.00225	0.00237	0.00363	0.00379		752.533	0.02841	0.02212	0.02145
						753.414	0.00441	0.00353	0.00291	0.00285	0.00228	0.00265	0.00126	0.00133	0.00115	0.00101	0.000906688	0.000926448	0.000911281	0.00098086	0.00142	0.000409307	0.000397451	0.00078037	-6.07001e-05	0.00151	0.000325371	0.000741191	0.00329	0.00209	0.00102	0.00125	0.00138	0.00148	0.00187	0.0034	0.000580091	0.00252	0.00285	0.00275	0.00227	0.00238	0.00363	0.0038		753.414	0.02835	0.02207	0.02141
						754.295	0.0044	0.00354	0.0029	0.00284	0.00227	0.00263	0.00125	0.00133	0.00115	0.00102	0.00091242	0.000921522	0.000933266	0.000981803	0.00142	0.000425737	0.000403883	0.000780027	-5.27526e-05	0.00151	0.000330112	0.000744855	0.00329	0.00208	0.00102	0.00125	0.00138	0.00149	0.00187	0.00339	0.000585452	0.00252	0.00286	0.00274	0.00227	0.00238	0.00363	0.00381		754.295	0.0283	0.02201	0.02135
						755.177	0.00439	0.00352	0.00288	0.00282	0.00224	0.00261	0.00124	0.00132	0.00115	0.001	0.000914821	0.000918411	0.00093537	0.000973883	0.00142	0.000411701	0.000396789	0.000781099	-5.2717e-05	0.0015	0.000316619	0.000741929	0.00329	0.00207	0.000999472	0.00125	0.00136	0.00149	0.00186	0.00338	0.000566592	0.0025	0.00286	0.00272	0.00226	0.00237	0.00362	0.00381		755.177	0.02825	0.02197	0.02131
						756.058	0.0044	0.00352	0.0029	0.00282	0.00225	0.0026	0.00125	0.00133	0.00116	0.00102	0.000940805	0.000928202	0.000951645	0.000974328	0.00142	0.000433724	0.000409021	0.000791492	-3.73034e-05	0.0015	0.000306973	0.000754403	0.0033	0.00208	0.00101	0.00125	0.00136	0.0015	0.00186	0.00339	0.000571698	0.00251	0.00287	0.00274	0.00226	0.00238	0.00363	0.00382		756.058	0.02819	0.02193	0.02126
						756.938	0.00438	0.0035	0.00288	0.0028	0.00224	0.00259	0.00125	0.00134	0.00115	0.00102	0.000953192	0.000927658	0.000956301	0.000972009	0.00141	0.000441599	0.00040418	0.000796399	-3.88576e-05	0.0015	0.000294487	0.000765873	0.00329	0.00209	0.001	0.00126	0.00136	0.00151	0.00185	0.0034	0.000571044	0.00251	0.00288	0.00273	0.00226	0.00238	0.00363	0.00382		756.938	0.02813	0.02186	0.02119
						757.819	0.00436	0.00347	0.00287	0.00278	0.00223	0.00257	0.00125	0.00133	0.00115	0.00101	0.000950592	0.000928277	0.000958256	0.000973521	0.0014	0.00044133	0.000381428	0.00079394	-4.25546e-05	0.00151	0.000287554	0.000769539	0.00329	0.00208	0.00098986	0.00125	0.00136	0.00151	0.00185	0.00339	0.00056993	0.00251	0.00287	0.00274	0.00225	0.00238	0.00362	0.00381		757.819	0.02805	0.02181	0.02114
						758.699	0.00434	0.00346	0.00287	0.00277	0.00224	0.00257	0.00125	0.00132	0.00115	0.001	0.000951551	0.00093007	0.000967409	0.000968972	0.00139	0.000445377	0.000374082	0.000788304	-4.72215e-05	0.00152	0.000296627	0.000773031	0.00329	0.0021	0.000988344	0.00124	0.00136	0.00151	0.00184	0.00339	0.000558788	0.00251	0.00287	0.00275	0.00225	0.00239	0.00361	0.0038		758.699	0.02797	0.02174	0.0211
						759.579	0.00434	0.00345	0.00287	0.00275	0.00223	0.00255	0.00125	0.00131	0.00116	0.00101	0.00095212	0.000934465	0.000967129	0.000965867	0.00138	0.000456147	0.000354246	0.000803208	-4.66398e-05	0.00153	0.000295907	0.00077916	0.0033	0.0021	0.000985324	0.00123	0.00136	0.00151	0.00184	0.00339	0.00054798	0.00251	0.00287	0.00275	0.00226	0.0024	0.00361	0.0038		759.579	0.02791	0.02169	0.02106
						760.459	0.00432	0.00343	0.00286	0.00277	0.00222	0.00254	0.00125	0.00131	0.00115	0.001	0.000951839	0.000934633	0.000971672	0.000964522	0.00136	0.000454453	0.000354097	0.000803068	-4.89285e-05	0.00153	0.000284968	0.000784956	0.0033	0.00211	0.000994263	0.00123	0.00136	0.00151	0.00184	0.00338	0.000535991	0.00251	0.00286	0.00276	0.00225	0.0024	0.00361	0.00379		760.459	0.02785	0.02165	0.02104
						761.338	0.00429	0.00342	0.00284	0.00276	0.0022	0.00253	0.00123	0.0013	0.00114	0.000987824	0.000938995	0.000914523	0.000965258	0.000940447	0.00134	0.000446221	0.00034532	0.00078666	-6.66598e-05	0.00152	0.000268668	0.000793067	0.00329	0.00209	0.000989027	0.00122	0.00135	0.00149	0.00181	0.00336	0.000515087	0.00251	0.00285	0.00275	0.00223	0.00239	0.0036	0.00378		761.338	0.02776	0.0216	0.021
						762.218	0.00427	0.0034	0.00282	0.00273	0.00219	0.00252	0.00123	0.00128	0.00114	0.000982586	0.000934608	0.000907681	0.000957724	0.000932749	0.00134	0.00043513	0.000319661	0.000785044	-9.2101e-05	0.00151	0.000264592	0.000766881	0.00329	0.00207	0.000985734	0.00122	0.00134	0.00149	0.0018	0.00334	0.000487233	0.00248	0.00284	0.00274	0.00222	0.00238	0.00359	0.00376		762.218	0.0277	0.02155	0.02096
						763.097	0.00425	0.0034	0.0028	0.00272	0.00218	0.00249	0.00122	0.00126	0.00114	0.000969563	0.000924404	0.000902955	0.000936578	0.000915107	0.00132	0.000441955	0.00031588	0.000779271	-0.00011112	0.00151	0.000247511	0.000765947	0.00329	0.00207	0.000977957	0.0012	0.00133	0.00148	0.00179	0.00333	0.000472731	0.00248	0.00283	0.00274	0.00221	0.00238	0.00358	0.00375		763.097	0.02766	0.0215	0.02094
						763.976	0.00422	0.00339	0.0028	0.0027	0.00216	0.00249	0.0012	0.00126	0.00114	0.000960117	0.000908725	0.000887519	0.000922999	0.000900038	0.0013	0.00042893	0.000318206	0.00076387	-0.000123414	0.00149	0.000234991	0.000755542	0.00327	0.00206	0.000973774	0.00119	0.00132	0.00148	0.00177	0.00332	0.00044949	0.00246	0.00281	0.00272	0.0022	0.00237	0.00357	0.00373		763.976	0.0276	0.02145	0.02089
						764.855	0.0042	0.00337	0.00278	0.00268	0.00214	0.00247	0.0012	0.00126	0.00113	0.000943704	0.000892999	0.000874307	0.000911686	0.00088658	0.00129	0.000414367	0.000315219	0.000752939	-0.000132014	0.00148	0.000226993	0.000743542	0.00327	0.00203	0.000969336	0.00118	0.00129	0.00147	0.00176	0.00331	0.000425503	0.00246	0.0028	0.00271	0.0022	0.00236	0.00357	0.00371		764.855	0.02754	0.02139	0.02084
						765.733	0.00419	0.00337	0.00275	0.00266	0.00214	0.00247	0.00119	0.00127	0.00113	0.000938231	0.000891119	0.000866446	0.000911248	0.000882168	0.00131	0.0003955	0.000315002	0.000740036	-0.000130995	0.00149	0.000227972	0.000738228	0.00328	0.00202	0.000959518	0.00117	0.00128	0.00147	0.00176	0.0033	0.000426733	0.00246	0.00278	0.00271	0.0022	0.00237	0.00359	0.00372		765.733	0.02749	0.02132	0.0208
						766.611	0.00417	0.00335	0.00273	0.00264	0.00212	0.00245	0.00117	0.00127	0.0011	0.000925547	0.00087183	0.00083774	0.000895634	0.000866903	0.00129	0.000379645	0.000286315	0.000720388	-0.000151046	0.00148	0.000216456	0.000726957	0.00327	0.00201	0.000941112	0.00115	0.00127	0.00144	0.00175	0.00329	0.000401132	0.00245	0.00277	0.0027	0.00218	0.00235	0.00358	0.0037		766.611	0.02744	0.02128	0.02076
						767.49	0.00416	0.00333	0.00271	0.00262	0.00211	0.00245	0.00117	0.00126	0.00109	0.00092649	0.000868683	0.000839294	0.000880799	0.000865793	0.00129	0.00038223	0.00028753	0.00071993	-0.000141093	0.00147	0.000226201	0.000718827	0.00329	0.00201	0.000937296	0.00115	0.00126	0.00143	0.00175	0.00331	0.000418553	0.00245	0.00277	0.00271	0.00218	0.00235	0.00358	0.0037		767.49	0.02742	0.02124	0.02073
						768.367	0.00415	0.00332	0.00269	0.00261	0.0021	0.00245	0.00116	0.00126	0.00107	0.000908281	0.000856712	0.000833244	0.000871951	0.000859712	0.0013	0.000373998	0.000290444	0.000714237	-0.00014589	0.00147	0.000227675	0.000721929	0.00329	0.002	0.000938356	0.00114	0.00126	0.00141	0.00175	0.00332	0.000410356	0.00245	0.00275	0.00272	0.00217	0.00235	0.00358	0.0037		768.367	0.02737	0.02118	0.02069
						769.245	0.00413	0.00332	0.00268	0.0026	0.00209	0.00246	0.00115	0.00125	0.00107	0.000893475	0.000846846	0.000833273	0.000863832	0.000868699	0.00129	0.000361212	0.000301234	0.00071037	-0.000150603	0.00146	0.000226376	0.000720522	0.00331	0.00199	0.00093088	0.00113	0.00125	0.0014	0.00175	0.00332	0.000413561	0.00245	0.00275	0.00271	0.00216	0.00233	0.00357	0.00369		769.245	0.02735	0.02114	0.02065
						770.123	0.00412	0.00331	0.00266	0.0026	0.00209	0.00244	0.00114	0.00125	0.00107	0.000888296	0.000843825	0.000823495	0.000855726	0.000882035	0.00129	0.000350804	0.000302677	0.000691951	-0.000145911	0.00145	0.000225976	0.000710816	0.00331	0.00199	0.000917005	0.00112	0.00124	0.0014	0.00173	0.0033	0.000397466	0.00245	0.00274	0.0027	0.00215	0.00234	0.00357	0.00369		770.123	0.02732	0.02109	0.02061
						771	0.00412	0.0033	0.00265	0.00258	0.00209	0.00244	0.00114	0.00126	0.00106	0.000890076	0.000841974	0.000826853	0.000833242	0.000888252	0.0013	0.00035018	0.000304013	0.00070471	-0.000144429	0.00145	0.000234216	0.000706631	0.00332	0.00198	0.000925868	0.00113	0.00125	0.00139	0.00173	0.00331	0.000403044	0.00246	0.00273	0.0027	0.00216	0.00232	0.00357	0.0037		771	0.02728	0.02104	0.02055
						771.877	0.0041	0.00328	0.00263	0.00257	0.00209	0.00243	0.00113	0.00125	0.00104	0.000878729	0.00083726	0.000826169	0.000820875	0.000881096	0.0013	0.000334117	0.000300918	0.000703639	-0.000139012	0.00143	0.000227453	0.000708844	0.00332	0.00198	0.000924074	0.00112	0.00125	0.00138	0.00172	0.00329	0.000398019	0.00246	0.00271	0.00269	0.00214	0.00231	0.00355	0.00369		771.877	0.02723	0.02099	0.02051
						772.754	0.00408	0.00329	0.00262	0.00257	0.00208	0.00242	0.00111	0.00124	0.00103	0.000876665	0.000820885	0.000826768	0.000809813	0.000894883	0.0013	0.000333663	0.000315242	0.000706558	-0.000122312	0.00141	0.000216653	0.000695592	0.00332	0.00198	0.000917465	0.00111	0.00124	0.00137	0.00172	0.00329	0.000395423	0.00245	0.0027	0.0027	0.00213	0.0023	0.00353	0.00369		772.754	0.02719	0.02096	0.02048
						773.63	0.00409	0.00329	0.00261	0.00256	0.00209	0.00243	0.00111	0.00124	0.00103	0.000870574	0.000819111	0.000847987	0.000815539	0.000903971	0.0013	0.000334266	0.000325148	0.000713065	-0.000130678	0.00141	0.000229676	0.000691176	0.00333	0.00198	0.000929557	0.00111	0.00127	0.00138	0.00172	0.0033	0.000409779	0.00245	0.0027	0.0027	0.00213	0.0023	0.00354	0.00369		773.63	0.02716	0.02091	0.02043
						774.507	0.0041	0.0033	0.0026	0.00255	0.00209	0.00244	0.00111	0.00125	0.00102	0.000869412	0.000821737	0.000862365	0.000810701	0.000925994	0.00132	0.00033253	0.000333886	0.000722092	-0.00012407	0.00142	0.000236419	0.000704465	0.00334	0.002	0.000947262	0.00113	0.00128	0.0014	0.00173	0.00331	0.000412867	0.00246	0.00271	0.00271	0.00213	0.0023	0.00356	0.0037		774.507	0.0271	0.02087	0.02037
						775.383	0.0041	0.0033	0.00259	0.00254	0.00209	0.00244	0.0011	0.00125	0.00101	0.000857245	0.000824301	0.000871545	0.000829951	0.000939027	0.00134	0.000342848	0.000343732	0.000729604	-0.000125454	0.00143	0.000235272	0.000703431	0.00335	0.00202	0.000964672	0.00114	0.00128	0.0014	0.00175	0.00331	0.000423995	0.00247	0.00272	0.00272	0.00214	0.00228	0.00356	0.0037		775.383	0.02705	0.02083	0.02032
						776.259	0.00408	0.00328	0.00259	0.00254	0.0021	0.00243	0.00109	0.00124	0.000997979	0.000861312	0.000823595	0.000866931	0.000827039	0.000935804	0.00133	0.000339266	0.000345655	0.000749163	-0.000127099	0.00142	0.000221636	0.000705475	0.00336	0.00202	0.000955472	0.00113	0.00128	0.0014	0.00175	0.0033	0.00041897	0.00245	0.00272	0.00272	0.00214	0.00227	0.00356	0.0037		776.259	0.02701	0.02078	0.02028
						777.135	0.00407	0.00327	0.00257	0.00253	0.00209	0.00242	0.00108	0.00123	0.000994474	0.000874866	0.000833665	0.000862282	0.00082103	0.000933985	0.00134	0.000330198	0.000347951	0.000754058	-0.000126551	0.00142	0.000212474	0.00070971	0.00336	0.002	0.000964248	0.00113	0.00129	0.00138	0.00175	0.0033	0.000413359	0.00244	0.00269	0.00272	0.00213	0.00225	0.00356	0.0037		777.135	0.02698	0.02076	0.02025
						778.01	0.00408	0.00325	0.00256	0.00252	0.00209	0.00242	0.00107	0.00123	0.000987742	0.000882375	0.000845453	0.000864445	0.000830477	0.000943167	0.00134	0.000327522	0.00036141	0.000761867	-0.000134673	0.00143	0.000214104	0.000715508	0.00336	0.00201	0.000976024	0.00113	0.00131	0.00138	0.00175	0.0033	0.000420013	0.00244	0.00272	0.00272	0.00214	0.00225	0.00357	0.00371		778.01	0.02694	0.02072	0.02022
						778.886	0.00408	0.00325	0.00256	0.00253	0.00209	0.00242	0.00108	0.00122	0.00098327	0.000897968	0.000845535	0.000852193	0.000829842	0.000948123	0.00135	0.000346131	0.000374943	0.000761916	-0.000139521	0.00144	0.000212334	0.000723591	0.00337	0.00201	0.000984762	0.00114	0.00131	0.00138	0.00176	0.0033	0.0004244	0.00245	0.00272	0.00273	0.00215	0.00225	0.00357	0.00371		778.886	0.02692	0.02069	0.02019
						779.761	0.00408	0.00325	0.00256	0.00253	0.00209	0.00242	0.00109	0.0012	0.000983865	0.000902765	0.000834985	0.00085025	0.000836345	0.000947436	0.00134	0.000358299	0.000386121	0.000775441	-0.000123966	0.00144	0.000205701	0.00073427	0.00335	0.00201	0.000984664	0.00114	0.00131	0.00137	0.00177	0.0033	0.000423617	0.00245	0.00272	0.00272	0.00215	0.00225	0.00357	0.00371		779.761	0.02687	0.02065	0.02016
						780.636	0.00406	0.00325	0.00256	0.00253	0.0021	0.00244	0.0011	0.00119	0.000988872	0.000907247	0.000830385	0.000850415	0.000846573	0.000961554	0.00134	0.000364955	0.000386988	0.000778438	-0.000124766	0.00144	0.000203165	0.000741418	0.00336	0.00202	0.000991344	0.00114	0.00132	0.00136	0.00177	0.00332	0.000437878	0.00246	0.00272	0.00272	0.00215	0.00226	0.00358	0.0037		780.636	0.02682	0.02062	0.02013
						781.51	0.00405	0.00324	0.00255	0.00253	0.00209	0.00242	0.0011	0.00115	0.000980788	0.000896395	0.000813105	0.000833823	0.000828973	0.000952083	0.00134	0.000357628	0.000387663	0.000768005	-0.000138283	0.00143	0.000185846	0.000719611	0.00336	0.00201	0.000973683	0.00113	0.0013	0.00135	0.00174	0.0033	0.00043191	0.00247	0.0027	0.0027	0.00214	0.00226	0.00357	0.00368		781.51	0.02676	0.02057	0.02008
						782.385	0.00403	0.00322	0.00255	0.00253	0.00208	0.00242	0.00109	0.00115	0.000962049	0.000897604	0.000807462	0.000832006	0.000814427	0.000941187	0.00134	0.000350034	0.000389282	0.00075837	-0.000147847	0.00143	0.000184514	0.000714621	0.00336	0.002	0.000961552	0.00112	0.0013	0.00135	0.00172	0.0033	0.000416738	0.00247	0.00269	0.00269	0.00214	0.00226	0.00356	0.00366		782.385	0.02672	0.02052	0.02006
						783.259	0.00402	0.00321	0.00255	0.00254	0.00207	0.00243	0.0011	0.00114	0.000956747	0.000901495	0.000819834	0.000840778	0.000828013	0.000946146	0.00133	0.000348863	0.000381961	0.000775596	-0.000140801	0.00143	0.000189309	0.000700273	0.00336	0.002	0.000962156	0.00112	0.0013	0.00136	0.00174	0.0033	0.000422555	0.00247	0.00267	0.00269	0.00214	0.00227	0.00356	0.00366		783.259	0.02668	0.02047	0.02004
						784.133	0.00402	0.00321	0.00255	0.00253	0.00208	0.00245	0.00112	0.00115	0.000965877	0.000913297	0.000820028	0.00083744	0.000831975	0.000946741	0.00132	0.000349903	0.000387168	0.000783875	-0.000135784	0.00143	0.000196501	0.000696208	0.00337	0.002	0.000960233	0.00113	0.00131	0.00136	0.00174	0.0033	0.000429846	0.00248	0.00269	0.00269	0.00213	0.00229	0.00356	0.00365		784.133	0.02663	0.02043	0.02002
						785.007	0.00403	0.00321	0.00256	0.00255	0.00209	0.00248	0.00114	0.00116	0.000983564	0.000931668	0.000846125	0.000849089	0.000855278	0.000964808	0.00135	0.000361853	0.000411532	0.00080137	-0.000122479	0.00144	0.00022589	0.000726997	0.00338	0.00203	0.00099115	0.00115	0.00133	0.00138	0.00175	0.00334	0.000456131	0.00251	0.0027	0.00271	0.00216	0.00232	0.00358	0.00366		785.007	0.02657	0.0204	0.02001
						785.881	0.00401	0.00321	0.00256	0.00255	0.00209	0.00248	0.00113	0.00115	0.000978946	0.000931713	0.000843061	0.000841477	0.000854962	0.000951532	0.00135	0.000354948	0.00041382	0.000795499	-0.000132725	0.00144	0.000239635	0.000725736	0.00338	0.00202	0.001	0.00114	0.00134	0.00138	0.00174	0.00335	0.000451997	0.00251	0.00272	0.00271	0.00216	0.00234	0.00358	0.00366		785.881	0.02651	0.02036	0.01999
						786.754	0.004	0.00321	0.00257	0.00254	0.00207	0.00247	0.00113	0.00114	0.000992428	0.000940655	0.000837869	0.000834882	0.000858859	0.000946783	0.00134	0.000365256	0.000419199	0.000797976	-0.000124786	0.00145	0.000245876	0.000730673	0.00337	0.00202	0.00101	0.00115	0.00133	0.00139	0.00175	0.00334	0.000452389	0.0025	0.00273	0.00271	0.00216	0.00235	0.00357	0.00365		786.754	0.02646	0.02032	0.01996
						787.627	0.00401	0.00323	0.00256	0.00253	0.00206	0.00246	0.00114	0.00115	0.001	0.000957024	0.000843241	0.000820105	0.000874272	0.000963715	0.00135	0.000363384	0.000425301	0.00080212	-0.000117028	0.00145	0.000261016	0.000747134	0.00338	0.00202	0.00102	0.00115	0.00133	0.0014	0.00176	0.00333	0.000455185	0.00251	0.00274	0.00273	0.00217	0.00237	0.00358	0.00366		787.627	0.02642	0.02027	0.01992
						788.5	0.004	0.00321	0.00256	0.00251	0.00204	0.00245	0.00114	0.00116	0.000989834	0.000948006	0.000842075	0.000804779	0.000879656	0.000958615	0.00136	0.000359111	0.000425305	0.000799595	-0.00010925	0.00143	0.00025696	0.000750082	0.00339	0.00201	0.00102	0.00115	0.00133	0.00141	0.00176	0.00332	0.000449603	0.00251	0.00274	0.00273	0.00216	0.00236	0.00357	0.00366		788.5	0.02637	0.02022	0.01988
						789.373	0.00399	0.00322	0.00256	0.00251	0.00205	0.00245	0.00115	0.00118	0.00101	0.000965705	0.000852766	0.000806922	0.000891582	0.000959436	0.00137	0.000389949	0.000444455	0.000804511	-9.7292e-05	0.00145	0.000274561	0.000764589	0.0034	0.00202	0.00103	0.00117	0.00133	0.00142	0.00176	0.00334	0.000464488	0.00252	0.00275	0.00275	0.00216	0.00238	0.00358	0.00366		789.373	0.02633	0.02017	0.01985
						790.245	0.00395	0.0032	0.00253	0.00248	0.00203	0.00242	0.00113	0.00117	0.000997676	0.000945991	0.000840232	0.000793365	0.000871579	0.000938499	0.00135	0.00038257	0.000419905	0.000792888	-0.000103906	0.00144	0.000270611	0.000762517	0.0034	0.00201	0.00101	0.00116	0.00131	0.00141	0.00174	0.00334	0.000463028	0.0025	0.00275	0.00274	0.00215	0.00236	0.00357	0.00365		790.245	0.02627	0.02009	0.01978
						791.118	0.00397	0.00319	0.00256	0.0025	0.00204	0.00243	0.00114	0.00119	0.001	0.000953736	0.000857776	0.000829065	0.000886418	0.00095979	0.00136	0.000397698	0.000433938	0.000804515	-8.01493e-05	0.00145	0.000299906	0.000783241	0.00342	0.002	0.00102	0.00118	0.00132	0.00141	0.00175	0.00336	0.000480791	0.00252	0.00276	0.00275	0.00216	0.00237	0.00359	0.00366		791.118	0.02619	0.02003	0.01972
						791.99	0.00398	0.0032	0.00258	0.00249	0.00206	0.00244	0.00115	0.00119	0.00102	0.000953261	0.000866589	0.000847395	0.000913481	0.00096561	0.00137	0.000409933	0.000437829	0.000810087	-6.10578e-05	0.00147	0.000325214	0.000785945	0.00344	0.00202	0.00103	0.00118	0.00133	0.00142	0.00177	0.00338	0.000493407	0.00252	0.00277	0.00278	0.00219	0.00237	0.00359	0.00367		791.99	0.02615	0.01997	0.01967
						792.862	0.00398	0.00319	0.00258	0.0025	0.00205	0.00244	0.00114	0.0012	0.00103	0.000931637	0.000865406	0.000866076	0.000923069	0.000958945	0.00136	0.000406364	0.000430501	0.000821606	-4.81713e-05	0.00147	0.000322373	0.000795158	0.00345	0.00202	0.00103	0.00117	0.00133	0.00141	0.00177	0.00338	0.000492212	0.00251	0.00278	0.00279	0.00219	0.00238	0.00359	0.00366		792.862	0.02611	0.01993	0.01963
						793.734	0.00397	0.00319	0.00259	0.0025	0.00206	0.00243	0.00112	0.00121	0.00102	0.000925136	0.000864858	0.000874213	0.000926989	0.000955644	0.00134	0.000403435	0.000429789	0.000823019	-3.66253e-05	0.00146	0.000319049	0.000794	0.00347	0.00204	0.00103	0.00117	0.00131	0.00139	0.00178	0.00339	0.000483508	0.00251	0.00278	0.00279	0.00218	0.00237	0.00359	0.00365		793.734	0.02604	0.01988	0.01958
						794.605	0.00395	0.00319	0.00259	0.00248	0.00204	0.00242	0.00112	0.00122	0.00103	0.000917672	0.000870901	0.000860482	0.000922657	0.000961328	0.00136	0.000402287	0.000433526	0.000819918	-5.11634e-05	0.00147	0.000316006	0.000798941	0.00348	0.00204	0.00103	0.00117	0.00131	0.00138	0.00177	0.00338	0.000475435	0.00249	0.00279	0.00279	0.00217	0.00236	0.00358	0.00364		794.605	0.02598	0.01983	0.01951
						795.476	0.00394	0.00319	0.00258	0.00246	0.00204	0.00241	0.00111	0.0012	0.00105	0.000892659	0.000877489	0.00086547	0.000929612	0.000964131	0.00136	0.000414005	0.000419093	0.000837465	-6.08357e-05	0.00147	0.000326139	0.000788756	0.00349	0.00205	0.00104	0.00117	0.0013	0.00137	0.00176	0.00337	0.000452006	0.00247	0.0028	0.00279	0.00217	0.00236	0.00358	0.00363		795.476	0.02593	0.01978	0.01947
						796.347	0.00394	0.00319	0.00259	0.00245	0.00203	0.00241	0.0011	0.00119	0.00106	0.000872531	0.00088841	0.000863095	0.000925974	0.000957718	0.00136	0.000415047	0.000446585	0.000852232	-6.32207e-05	0.00146	0.000311903	0.000785216	0.0035	0.00205	0.00104	0.00117	0.00131	0.00136	0.00177	0.00337	0.000451105	0.00247	0.00279	0.00278	0.00218	0.00235	0.00358	0.00362		796.347	0.02591	0.01975	0.01944
						797.218	0.00391	0.00319	0.00258	0.00244	0.00201	0.00239	0.00109	0.00117	0.00105	0.000852573	0.000881408	0.00084737	0.000918233	0.000955212	0.00135	0.000397024	0.000439927	0.000831971	-6.59e-05	0.00143	0.000292929	0.000767211	0.00349	0.00203	0.00103	0.00117	0.00128	0.00135	0.00176	0.00336	0.000423328	0.00245	0.00278	0.00277	0.00216	0.00233	0.00355	0.0036		797.218	0.02585	0.0197	0.01937
						798.089	0.00391	0.00318	0.00259	0.00244	0.00201	0.00238	0.0011	0.00118	0.00105	0.000845275	0.000894295	0.000850255	0.000915093	0.000979587	0.00136	0.000385393	0.000456483	0.000841468	-6.49307e-05	0.00144	0.000305783	0.000771303	0.00351	0.00203	0.00103	0.00118	0.00128	0.00136	0.00177	0.00337	0.000413813	0.00244	0.00278	0.00278	0.00218	0.00232	0.00356	0.0036		798.089	0.0258	0.01966	0.01931
						798.959	0.00393	0.00317	0.00258	0.00242	0.002	0.00237	0.0011	0.00118	0.00104	0.000845253	0.000886408	0.000845675	0.000900231	0.000983011	0.00137	0.000384385	0.000435439	0.000828144	-7.14482e-05	0.00145	0.000301052	0.000760874	0.00352	0.00202	0.00101	0.00117	0.00128	0.00135	0.00178	0.00337	0.000403725	0.00243	0.00278	0.00276	0.00219	0.00231	0.00357	0.0036		798.959	0.02576	0.01962	0.01926
						799.829	0.00392	0.00313	0.00256	0.0024	0.00199	0.00235	0.00107	0.00114	0.00101	0.000804054	0.000861049	0.000812103	0.000879731	0.000974757	0.00135	0.00036789	0.000405864	0.000819795	-0.000104494	0.00142	0.000273301	0.000737736	0.00351	0.002	0.000995708	0.00116	0.00127	0.00132	0.00177	0.00336	0.000387378	0.00242	0.00276	0.00273	0.00216	0.00228	0.00355	0.00355		799.829	0.02572	0.0196	0.01921
						800.699	0.00391	0.00312	0.00255	0.00239	0.00199	0.00235	0.00107	0.00112	0.00101	0.000807461	0.000858132	0.000812389	0.000861434	0.000977579	0.00136	0.000370317	0.000406002	0.000816202	-9.6469e-05	0.00142	0.000253114	0.000726597	0.00351	0.00199	0.000998996	0.00117	0.00127	0.00132	0.00177	0.00337	0.000390945	0.00243	0.00276	0.00272	0.00215	0.00227	0.00355	0.00354		800.699	0.02569	0.01958	0.01918
[truncated: 35 more columns]

## Sheet: Fig. S6
Fig. S6
HCl	[H+]	DL	Dark	White	355	365	400	410	420	430	435	440	450
99.8	91.4141	74.8952	78.9968	66.2021	4.80394	13.3724	64.5177	67.3637	69.3112	70.1954	70.2042	70.1401	69.8069
	91.1021	78.1768	78.8617	68.7355	5.29649	14.4464	63.9734	67.4328	69.7459	70.2009	70.7209	70.1897	70.3642
	91.7004	78.8712	78.9574	69.7307	6.97973	12.7263	64.8906	67.4906	69.0406	69.7372	70.3121	70.1257	70.1517

## Sheet: Fig. S7
Fig. S7A								Fig. S7B
Wavelength	Hydrochloride	[H+] (91 %)	355nm (6%_trans)	365nm_PSS (14%)	430nm_PSS (70%)	daylight (77%)		n=3	NMR_ratio trans_Pap	e326	sigma (e326)	e426	sigma (e426)
220.504	0.8464	0.51146	0.43087	0.49048	0.50358	1.62886			99.8	28272.1	730.277	1666.42	90.2789
221.481	0.75317	0.53916	0.45782	0.51076	0.55431	1.6227			91	25661.4	550.005	1663.5	76.6385
222.459	0.6792	0.57989	0.46979	0.50335	0.5934	1.59174			77	22225.2	186.993	1887.74	47.2333
223.436	0.6394	0.60804	0.46424	0.5302	0.62218	1.55212			70	21030.3	488.247	1942.76	117.279
224.413	0.65084	0.65129	0.4855	0.50732	0.64508	1.50864			13	5546.81	320.39	2353.29	290.41
225.39	0.67794	0.68343	0.50512	0.53007	0.65437	1.46304			6	4208.67	296.131	2490.8	252.889
226.367	0.7123	0.71521	0.52084	0.53465	0.67996	1.4267
227.343	0.74307	0.73761	0.54388	0.53449	0.69483	1.38574
228.32	0.75543	0.74605	0.55746	0.54157	0.70877	1.33849
229.296	0.76126	0.74656	0.57358	0.55784	0.7156	1.2958
230.272	0.774	0.74256	0.58261	0.5706	0.71389	1.24482
231.249	0.77962	0.73617	0.59083	0.57738	0.71157	1.20535
232.225	0.77134	0.72777	0.60028	0.5867	0.70745	1.17635
233.201	0.74149	0.71552	0.60875	0.5935	0.69989	1.14614
234.176	0.72125	0.69932	0.61659	0.59858	0.68895	1.12209
235.152	0.6967	0.67907	0.62317	0.60206	0.67467	1.09117
236.127	0.66785	0.65469	0.62851	0.6041	0.65691	1.04983
237.103	0.63491	0.62672	0.63254	0.60507	0.63606	1.01065
238.078	0.59839	0.59561	0.6352	0.60459	0.61251	0.96623
239.053	0.55899	0.56201	0.63657	0.60287	0.58672	0.92097
240.028	0.51758	0.5266	0.63659	0.59997	0.55925	0.87446
241.003	0.47507	0.49024	0.63528	0.59589	0.53076	0.82653
241.978	0.43254	0.45364	0.63265	0.59069	0.50185	0.77821
242.952	0.39096	0.41754	0.62864	0.58442	0.47299	0.73046
243.927	0.35129	0.3827	0.62315	0.577	0.44474	0.68393
244.901	0.31424	0.34968	0.61603	0.56827	0.41751	0.63823
245.875	0.28055	0.31898	0.60715	0.55826	0.39168	0.59447
246.849	0.25062	0.29111	0.59638	0.54692	0.36761	0.5528
247.823	0.22484	0.26634	0.5837	0.53411	0.34551	0.51411
248.797	0.20334	0.24489	0.56897	0.51989	0.32557	0.47825
249.771	0.18612	0.22686	0.55243	0.50419	0.30777	0.44528
250.744	0.17313	0.21215	0.53412	0.48722	0.29213	0.41561
251.718	0.16405	0.20057	0.51432	0.46917	0.27857	0.38865
252.691	0.15847	0.19195	0.49327	0.45026	0.26697	0.36501
253.664	0.15579	0.18597	0.47132	0.43076	0.25733	0.34431
254.637	0.15541	0.18246	0.44887	0.41102	0.24941	0.32639
255.61	0.15675	0.18112	0.42635	0.39135	0.24313	0.31116
256.583	0.15935	0.18154	0.40407	0.37198	0.23829	0.29825
257.556	0.16283	0.18322	0.3825	0.35328	0.23466	0.28744
258.528	0.16696	0.1858	0.36197	0.33548	0.23191	0.27825
259.501	0.17157	0.18889	0.34281	0.31894	0.22986	0.27057
260.473	0.17662	0.19231	0.32541	0.30395	0.22852	0.26423
261.445	0.18213	0.19611	0.31004	0.29073	0.22793	0.25923
262.417	0.18805	0.20034	0.29699	0.27954	0.22819	0.25555
263.389	0.1945	0.20509	0.2864	0.27057	0.22941	0.25323
264.361	0.20145	0.21051	0.27845	0.26386	0.23174	0.25234
265.332	0.20898	0.21658	0.27315	0.2596	0.23519	0.25285
266.304	0.21707	0.22341	0.27041	0.25756	0.23988	0.25483
267.275	0.22579	0.23102	0.27015	0.25771	0.24574	0.25815
268.246	0.23508	0.23939	0.27213	0.2599	0.25263	0.26278
269.217	0.24495	0.24846	0.2761	0.26394	0.26056	0.26861
270.188	0.25545	0.2583	0.28161	0.26938	0.26949	0.2755
271.159	0.26649	0.26871	0.28833	0.27592	0.27918	0.28342
272.13	0.27806	0.27987	0.29583	0.28319	0.2895	0.2922
273.1	0.29033	0.29164	0.3038	0.29095	0.30039	0.30174
274.071	0.30317	0.30412	0.31185	0.29884	0.31177	0.3119
275.041	0.31664	0.31687	0.31979	0.30666	0.32355	0.32272
276.011	0.33064	0.33024	0.32746	0.31432	0.33577	0.33406
276.981	0.34544	0.34421	0.33475	0.32161	0.34823	0.34593
277.951	0.36076	0.35867	0.34164	0.3285	0.36102	0.35833
278.921	0.37683	0.37369	0.34805	0.33517	0.37421	0.3712
279.89	0.3935	0.38917	0.35406	0.34151	0.38766	0.38454
280.86	0.41081	0.40529	0.35965	0.34728	0.40142	0.39833
281.829	0.42877	0.42205	0.36479	0.35278	0.4156	0.41274
282.798	0.44748	0.43926	0.36957	0.3581	0.43006	0.42743
283.767	0.46689	0.45712	0.37392	0.36313	0.44492	0.44268
284.736	0.48684	0.47562	0.37787	0.36772	0.46009	0.45837
285.705	0.50758	0.49456	0.38142	0.37195	0.47569	0.47456
286.673	0.52879	0.51398	0.38458	0.37593	0.49153	0.4912
287.642	0.55076	0.53411	0.3873	0.37948	0.50769	0.50819
288.61	0.57347	0.55451	0.38958	0.38268	0.52419	0.52565
289.579	0.59676	0.57549	0.39137	0.38558	0.54097	0.54339
290.547	0.62048	0.59722	0.39275	0.38817	0.55795	0.56159
291.515	0.64501	0.6192	0.39365	0.39032	0.57531	0.58007
292.482	0.67005	0.64171	0.39408	0.39215	0.59294	0.59891
293.45	0.69548	0.66467	0.39399	0.39363	0.6108	0.61814
294.418	0.72147	0.68798	0.39349	0.39471	0.62886	0.63756
295.385	0.74792	0.71175	0.39248	0.39548	0.64717	0.65734
296.352	0.77487	0.73598	0.39098	0.39586	0.66554	0.67736
297.32	0.80182	0.7605	0.389	0.3959	0.684	0.69751
298.286	0.82932	0.78529	0.38658	0.39552	0.7026	0.71795
299.253	0.8572	0.81038	0.38366	0.39485	0.72103	0.73822
300.22	0.88484	0.83529	0.38032	0.39374	0.73961	0.7586
301.187	0.91314	0.86058	0.37657	0.39228	0.75799	0.77915
302.153	0.94159	0.88583	0.37246	0.3905	0.77647	0.7993
303.119	0.97003	0.91066	0.36791	0.38827	0.79456	0.81928
304.086	0.9979	0.93539	0.36305	0.38568	0.81229	0.83883
305.052	1.02572	0.96004	0.35784	0.38277	0.82999	0.85859
306.017	1.05318	0.9838	0.35227	0.37971	0.84709	0.8779
306.983	1.08068	1.00712	0.34648	0.37636	0.86417	0.89706
307.949	1.10685	1.03054	0.34048	0.37269	0.88094	0.91552
308.914	1.13267	1.0538	0.33423	0.36883	0.89737	0.93356
309.88	1.15809	1.07647	0.32781	0.36489	0.91329	0.95116
310.845	1.1825	1.09872	0.3212	0.36071	0.92863	0.96819
311.81	1.20609	1.11965	0.31444	0.35624	0.94371	0.98511
312.775	1.22924	1.13973	0.3076	0.35163	0.95786	1.00091
313.74	1.25108	1.15904	0.30071	0.3469	0.97138	1.01599
314.704	1.27276	1.17707	0.29375	0.34204	0.98438	1.03018
315.669	1.29315	1.1939	0.28671	0.33713	0.99616	1.04321
316.633	1.31253	1.21011	0.27965	0.33212	1.00701	1.05543
317.597	1.33035	1.22416	0.27258	0.32686	1.01664	1.06619
318.561	1.34685	1.23717	0.26544	0.32164	1.02534	1.07623
319.525	1.36162	1.24852	0.25839	0.31633	1.03278	1.08469
320.489	1.37506	1.25823	0.25138	0.31087	1.03928	1.09218
321.453	1.38712	1.26691	0.24443	0.30529	1.04449	1.09835
322.416	1.39688	1.27344	0.23749	0.29977	1.04839	1.10334
323.38	1.40468	1.27864	0.23062	0.29429	1.05096	1.10712
324.343	1.41085	1.28199	0.22386	0.28869	1.05242	1.10997
325.306	1.41497	1.28332	0.21709	0.28303	1.05256	1.11133
326.269	1.41768	1.28307	0.21043	0.27734	1.05151	1.11126
327.232	1.41786	1.28179	0.20389	0.27158	1.04912	1.11007
328.194	1.41624	1.27852	0.19745	0.26578	1.0456	1.10717
329.157	1.41262	1.27351	0.19104	0.25989	1.0406	1.10325
330.119	1.40774	1.2669	0.18475	0.25397	1.0344	1.09776
331.081	1.40108	1.25847	0.17863	0.24799	1.02685	1.09071
332.043	1.39186	1.24837	0.17256	0.24198	1.01792	1.08261
333.005	1.38042	1.23658	0.16659	0.23593	1.0077	1.07292
333.967	1.3667	1.22315	0.16075	0.22989	0.99608	1.06174
334.929	1.35125	1.20791	0.15498	0.22384	0.98298	1.04907
335.89	1.33377	1.19114	0.14936	0.21785	0.96844	1.03467
336.852	1.31317	1.17258	0.14383	0.21178	0.95266	1.019
337.813	1.29094	1.15278	0.13834	0.20563	0.93538	1.00186
338.774	1.26619	1.13121	0.13302	0.19954	0.91706	0.98289
339.735	1.23919	1.10789	0.12784	0.19339	0.8972	0.9627
340.696	1.21001	1.08329	0.12274	0.18732	0.87621	0.94106
341.656	1.17962	1.05715	0.11783	0.18127	0.85434	0.91866
342.617	1.14712	1.02931	0.11306	0.17532	0.83106	0.89491
343.577	1.11423	1.00072	0.10848	0.16935	0.80747	0.87034
344.538	1.0797	0.97177	0.10403	0.16343	0.78319	0.84452
345.498	1.04485	0.94185	0.09969	0.1576	0.75831	0.81844
346.458	1.0091	0.9114	0.09559	0.15198	0.73295	0.79202
347.417	0.97347	0.8805	0.09165	0.14628	0.70733	0.76526
348.377	0.93752	0.84873	0.08785	0.14079	0.68171	0.73867
349.337	0.90181	0.81675	0.0842	0.13536	0.65572	0.71146
350.296	0.86673	0.78476	0.08072	0.13009	0.63002	0.68444
351.255	0.83076	0.75251	0.07736	0.1249	0.60431	0.65728
352.214	0.79545	0.72026	0.07413	0.1199	0.57823	0.63007
353.173	0.75989	0.68823	0.07112	0.11494	0.55244	0.60297
354.132	0.72422	0.65534	0.06826	0.11005	0.52653	0.57569
355.09	0.68879	0.62305	0.06543	0.10525	0.50085	0.54879
356.049	0.65265	0.59052	0.06279	0.1005	0.47518	0.52154
357.007	0.61658	0.55811	0.06018	0.09583	0.4497	0.49447
357.965	0.58047	0.52626	0.05772	0.09116	0.42415	0.46734
358.923	0.54502	0.49416	0.05535	0.0868	0.39881	0.4407
359.881	0.50946	0.46273	0.0531	0.08247	0.37389	0.41442
360.839	0.47472	0.43147	0.05099	0.07838	0.34952	0.38879
361.796	0.44027	0.40087	0.0489	0.0744	0.32561	0.36331
362.754	0.40691	0.37129	0.04699	0.0706	0.30253	0.33863
363.711	0.3749	0.3432	0.04523	0.06705	0.28012	0.31477
364.668	0.34454	0.31603	0.04363	0.06373	0.25866	0.29162
365.625	0.31557	0.29011	0.04212	0.06056	0.2382	0.26984
366.582	0.28824	0.26584	0.04081	0.05763	0.21905	0.24891
367.539	0.26267	0.243	0.03967	0.05499	0.20103	0.22938
368.495	0.23896	0.22172	0.03865	0.05256	0.18432	0.21141
369.452	0.21749	0.20209	0.03782	0.05056	0.16908	0.19467
370.408	0.19785	0.18426	0.03721	0.04878	0.15509	0.17937
371.364	0.17996	0.16792	0.03675	0.04734	0.14232	0.16542
372.32	0.16386	0.15335	0.03655	0.04621	0.13096	0.1529
373.276	0.14964	0.14034	0.03641	0.04526	0.12075	0.14177
374.232	0.13692	0.12881	0.03643	0.04453	0.1118	0.13189
375.187	0.12572	0.11867	0.03666	0.04415	0.10407	0.1232
376.142	0.11602	0.10992	0.03709	0.04391	0.09743	0.11574
377.098	0.10751	0.10237	0.03763	0.04401	0.09171	0.10909
378.053	0.10013	0.09578	0.03842	0.04422	0.08684	0.1035
379.008	0.09389	0.09021	0.03926	0.0447	0.08267	0.09871
379.962	0.08855	0.08551	0.04024	0.04519	0.07935	0.09458
380.917	0.08413	0.08154	0.0414	0.04593	0.07661	0.09101
381.872	0.08042	0.07818	0.04265	0.04674	0.07437	0.08813
382.826	0.07738	0.07556	0.0441	0.04783	0.07261	0.08569
383.78	0.07492	0.07335	0.04565	0.04898	0.07126	0.08364
384.734	0.07293	0.07151	0.04727	0.05029	0.07028	0.0821
385.688	0.07136	0.07015	0.04898	0.05155	0.06963	0.08082
386.642	0.07019	0.06911	0.05079	0.05303	0.06924	0.07984
387.595	0.06923	0.06844	0.05274	0.05459	0.06914	0.07913
388.548	0.06863	0.06792	0.05477	0.05624	0.0692	0.07865
389.502	0.06822	0.06762	0.05691	0.05794	0.06952	0.07837
390.455	0.06797	0.06761	0.0591	0.05983	0.06997	0.07835
391.408	0.06791	0.06762	0.0613	0.06177	0.07052	0.07845
392.361	0.06799	0.06781	0.06358	0.0637	0.07116	0.07858
393.313	0.0682	0.06811	0.06587	0.0656	0.07187	0.07881
394.266	0.06855	0.06842	0.06822	0.06755	0.07263	0.07907
395.218	0.06892	0.06882	0.07061	0.06971	0.07352	0.07956
396.17	0.06939	0.06929	0.073	0.07174	0.07444	0.08004
397.122	0.06996	0.06987	0.07543	0.07396	0.07546	0.08063
398.074	0.07054	0.07041	0.07779	0.07616	0.07647	0.08128
399.026	0.07121	0.07101	0.08021	0.07832	0.07755	0.08201
399.977	0.07185	0.07166	0.08264	0.0806	0.07862	0.08275
400.929	0.07253	0.07235	0.08509	0.08273	0.07971	0.08351
401.88	0.07326	0.07305	0.08749	0.08491	0.08081	0.08435
402.831	0.07397	0.07377	0.08987	0.08707	0.08191	0.08513
403.782	0.07474	0.07449	0.09223	0.08921	0.08303	0.08594
404.733	0.07544	0.07521	0.0946	0.09134	0.08415	0.08671
405.683	0.07609	0.07593	0.09688	0.09351	0.08526	0.08746
406.634	0.07671	0.07665	0.09919	0.09559	0.08637	0.08818
407.584	0.07734	0.07736	0.10141	0.09764	0.08741	0.0889
408.534	0.07795	0.07807	0.10359	0.09963	0.08844	0.08964
409.485	0.07854	0.07872	0.10568	0.10151	0.08941	0.09029
410.434	0.07907	0.07934	0.10769	0.10326	0.09037	0.09091
411.384	0.0796	0.07993	0.10962	0.10495	0.09123	0.09149
412.334	0.08009	0.08057	0.11146	0.1066	0.0921	0.09207
413.283	0.08052	0.08114	0.11322	0.1081	0.09288	0.09261
414.232	0.08095	0.08158	0.11484	0.1095	0.09359	0.09317
415.182	0.08133	0.08204	0.11629	0.11085	0.09421	0.09361
416.13	0.08169	0.08246	0.11773	0.11198	0.09486	0.09398
417.079	0.08198	0.0828	0.119	0.11305	0.0954	0.09425
418.028	0.08221	0.08311	0.12015	0.11404	0.09588	0.09451
418.976	0.08238	0.08336	0.12118	0.11503	0.09634	0.09468
419.925	0.08251	0.08353	0.12205	0.11566	0.09666	0.09483
420.873	0.08259	0.08361	0.1228	0.11622	0.09694	0.09492
421.821	0.08261	0.08367	0.12342	0.11669	0.09712	0.09492
422.769	0.08265	0.08366	0.12391	0.11704	0.09728	0.0949
423.716	0.08257	0.08366	0.12431	0.11735	0.09738	0.09487
424.664	0.08245	0.08352	0.1245	0.11756	0.09735	0.09474
425.611	0.08227	0.08335	0.12455	0.11765	0.09726	0.09459
426.558	0.08206	0.08318	0.12454	0.11766	0.09714	0.09439
427.505	0.08178	0.0829	0.12434	0.11748	0.09691	0.09417
428.452	0.08145	0.08262	0.12404	0.11717	0.09662	0.09383
429.399	0.08109	0.08226	0.12358	0.11671	0.09626	0.09343
430.346	0.08069	0.08186	0.12299	0.11622	0.09584	0.09294
431.292	0.08026	0.08143	0.12234	0.1156	0.09535	0.09239
432.238	0.07979	0.08096	0.12159	0.11488	0.09481	0.09186
433.184	0.07926	0.08039	0.1207	0.11408	0.09416	0.09123
434.13	0.0787	0.07977	0.11969	0.11319	0.09348	0.09057
435.076	0.07808	0.0791	0.11854	0.11217	0.09272	0.08985
436.022	0.07742	0.07839	0.1173	0.11103	0.09188	0.08906
436.967	0.07674	0.07763	0.11596	0.10972	0.09095	0.08827
437.913	0.07603	0.07684	0.11453	0.10852	0.09001	0.0874
438.858	0.07524	0.07603	0.11302	0.10718	0.08899	0.08651
439.803	0.07442	0.07512	0.11146	0.10579	0.08797	0.08555
440.748	0.0736	0.07418	0.10987	0.10437	0.08693	0.08448
441.692	0.07272	0.07326	0.10818	0.10293	0.08582	0.08347
442.637	0.07181	0.0723	0.10648	0.10144	0.08468	0.08239
443.581	0.07089	0.07135	0.10472	0.09986	0.08356	0.08126
444.525	0.06995	0.07029	0.10288	0.0982	0.08231	0.08022
445.469	0.06893	0.0692	0.101	0.09653	0.08109	0.07898
446.413	0.06789	0.06813	0.0991	0.09482	0.07985	0.07782
447.357	0.06684	0.06703	0.09715	0.09308	0.07857	0.07669
448.3	0.06575	0.06587	0.09515	0.09138	0.07727	0.0755
449.244	0.06467	0.0647	0.09313	0.08957	0.07593	0.07431
450.187	0.06358	0.06353	0.0911	0.08776	0.07459	0.07306
451.13	0.06249	0.06233	0.08902	0.08596	0.0732	0.07176
452.073	0.06137	0.06109	0.08694	0.08405	0.0718	0.07051
453.016	0.06022	0.05981	0.08484	0.08218	0.07033	0.06914
453.958	0.05906	0.05858	0.08276	0.08038	0.06892	0.06782
454.901	0.05789	0.0573	0.08065	0.07851	0.06753	0.06652
455.843	0.05673	0.056	0.07856	0.07654	0.0661	0.0652
456.785	0.05554	0.05468	0.07646	0.07456	0.06469	0.06387
457.727	0.05436	0.05339	0.07436	0.07261	0.06323	0.06253
458.669	0.05318	0.0521	0.07231	0.07066	0.0618	0.06122
459.611	0.05202	0.05084	0.07033	0.06883	0.06041	0.05986
460.552	0.05087	0.0495	0.06827	0.06702	0.05896	0.05854
461.493	0.04971	0.04821	0.06629	0.06514	0.05752	0.05725
462.434	0.04854	0.04692	0.06435	0.06331	0.0561	0.05593
463.375	0.04738	0.04562	0.06243	0.06144	0.05469	0.05465
464.316	0.04623	0.04434	0.06053	0.05961	0.0533	0.05336
465.257	0.0451	0.04305	0.05862	0.05782	0.0519	0.05209
466.197	0.044	0.04181	0.05676	0.05612	0.05053	0.05081
467.137	0.04287	0.04054	0.05492	0.05442	0.04915	0.04956
468.078	0.04174	0.03929	0.05314	0.05282	0.04779	0.04836
469.017	0.04065	0.03801	0.05135	0.05124	0.04641	0.04714
469.957	0.03955	0.03677	0.0496	0.04969	0.0451	0.04593
470.897	0.03846	0.03555	0.0479	0.04815	0.04379	0.04471
471.837	0.0374	0.03432	0.04625	0.04658	0.04252	0.04349
472.776	0.03633	0.03315	0.04465	0.04513	0.04128	0.04231
473.715	0.03526	0.03196	0.04311	0.04374	0.04008	0.04112
474.654	0.03421	0.03083	0.04164	0.04238	0.03889	0.03996
475.593	0.03319	0.02973	0.04025	0.04104	0.03778	0.03871
476.531	0.03219	0.02868	0.03891	0.03983	0.03673	0.03751
477.47	0.03124	0.0277	0.03763	0.03857	0.03565	0.03638
478.408	0.0303	0.02674	0.03639	0.03725	0.03463	0.03524
479.346	0.02939	0.02576	0.03515	0.03599	0.03362	0.03412
480.284	0.02849	0.02478	0.03392	0.03478	0.03255	0.03308
481.222	0.0276	0.0239	0.03276	0.03366	0.03157	0.032
482.16	0.02675	0.02304	0.03165	0.03261	0.03065	0.03107
483.097	0.02593	0.02216	0.03054	0.03146	0.02974	0.03018
484.035	0.02515	0.02128	0.02945	0.03039	0.02881	0.02919
484.972	0.02437	0.02043	0.02833	0.02929	0.02792	0.02825
485.909	0.02363	0.01962	0.02729	0.02821	0.02705	0.02741
486.846	0.02291	0.01877	0.02623	0.02713	0.02614	0.02657
487.782	0.0222	0.01789	0.02521	0.02611	0.02521	0.02581
488.719	0.0215	0.01699	0.02422	0.02518	0.02431	0.02501
489.655	0.0208	0.01612	0.02322	0.02423	0.02345	0.02423
490.591	0.0201	0.01524	0.02227	0.02339	0.02265	0.02345
491.527	0.01944	0.01443	0.02135	0.02245	0.0219	0.02266
492.463	0.01877	0.0136	0.02039	0.02155	0.02113	0.02193
493.399	0.01813	0.01281	0.01949	0.02073	0.02037	0.02127
494.334	0.01753	0.01201	0.01867	0.01987	0.01965	0.02063
495.269	0.01693	0.01132	0.0179	0.01916	0.01901	0.01997
496.205	0.01637	0.01058	0.01713	0.01853	0.01833	0.01938
497.14	0.01582	0.00994	0.01648	0.01781	0.01773	0.01883
498.074	0.01531	0.00936	0.01589	0.01712	0.01716	0.01821
499.009	0.01482	0.00881	0.01535	0.01642	0.01665	0.01767
499.943	0.01435	0.00822	0.01482	0.01578	0.01615	0.01717
500.878	0.0139	0.00771	0.01431	0.01519	0.0157	0.01665
501.812	0.01346	0.00722	0.01384	0.01462	0.01527	0.01614
502.746	0.01305	0.00679	0.01339	0.01398	0.01486	0.01561
503.68	0.01266	0.00637	0.01296	0.01346	0.01447	0.01511
504.613	0.01228	0.00594	0.01256	0.01294	0.01409	0.01467
505.547	0.01193	0.00558	0.0122	0.01247	0.01373	0.01422
506.48	0.0116	0.00519	0.01182	0.0119	0.01337	0.01376
507.413	0.01128	0.0048	0.01145	0.01145	0.01303	0.01332
508.346	0.01095	0.0044	0.01108	0.01101	0.01266	0.01289
509.279	0.01065	0.00398	0.01075	0.01056	0.01232	0.01253
510.212	0.01036	0.00364	0.01048	0.01018	0.01199	0.01215
511.144	0.01009	0.00328	0.01017	0.0097	0.01165	0.01176
512.076	0.00984	0.00293	0.00989	0.00934	0.01134	0.01145
513.008	0.0096	0.00257	0.00965	0.00886	0.01103	0.01116
513.94	0.00936	0.0022	0.00937	0.00847	0.01074	0.01088
514.872	0.00914	0.00182	0.00907	0.00818	0.01044	0.01057
515.803	0.00891	0.00149	0.00879	0.00788	0.01012	0.01029
516.735	0.0087	0.00116	0.00856	0.00763	0.00985	0.00999
517.666	0.00849	0.000824012	0.00837	0.00735	0.00961	0.00971
518.597	0.00828	0.000490297	0.00816	0.00694	0.00931	0.00943
519.528	0.00809	0.000210711	0.00799	0.00659	0.00909	0.00912
520.459	0.00791	-7.80308e-05	0.00775	0.00623	0.00886	0.00886
521.389	0.00774	-0.000323115	0.00761	0.00591	0.00865	0.00862
522.32	0.00758	-0.000571338	0.00747	0.00554	0.00843	0.0084
523.25	0.00743	-0.000849964	0.00732	0.00523	0.00822	0.00822
524.18	0.00729	-0.0011	0.00717	0.00492	0.008	0.008
525.11	0.00715	-0.00131	0.00705	0.00462	0.00782	0.00771
526.039	0.00703	-0.00149	0.00698	0.0045	0.0077	0.00739
526.969	0.00693	-0.00167	0.00687	0.00423	0.00756	0.00716
527.898	0.00681	-0.00189	0.00675	0.00405	0.00743	0.00697
528.827	0.0067	-0.00212	0.00664	0.00377	0.00724	0.00681
529.756	0.0066	-0.0023	0.00658	0.00353	0.0071	0.00666
530.685	0.00651	-0.00241	0.00652	0.00338	0.00697	0.00647
531.614	0.00642	-0.0026	0.00647	0.00325	0.00682	0.00636
532.542	0.00633	-0.00271	0.00643	0.00303	0.00668	0.00624
533.471	0.00626	-0.00283	0.0064	0.00289	0.00653	0.00611
534.399	0.0062	-0.00297	0.00633	0.00273	0.00636	0.00609
535.327	0.00613	-0.00317	0.00627	0.00257	0.00623	0.00602
536.254	0.00606	-0.0033	0.00619	0.00246	0.00611	0.00592
537.182	0.006	-0.00344	0.00611	0.00228	0.00597	0.00583
538.109	0.00594	-0.00355	0.00605	0.00208	0.00588	0.00573
539.037	0.00588	-0.00369	0.00599	0.00199	0.00578	0.00567
539.964	0.00582	-0.00383	0.00593	0.00182	0.00568	0.00563
540.891	0.00577	-0.00393	0.00589	0.00164	0.00561	0.00552
541.817	0.00571	-0.00405	0.00582	0.00141	0.00553	0.0054
542.744	0.00566	-0.00417	0.00576	0.00129	0.00546	0.00528
543.67	0.0056	-0.00428	0.00573	0.0011	0.00539	0.00516
544.596	0.00555	-0.00443	0.00572	0.00089276	0.00536	0.00501
545.522	0.0055	-0.00454	0.0057	0.000698717	0.00528	0.00489
546.448	0.00545	-0.00464	0.00568	0.000434603	0.00522	0.00479
547.374	0.0054	-0.00475	0.00566	0.000278409	0.00515	0.00467
548.299	0.00536	-0.00487	0.00565	5.54555e-05	0.0051	0.00457
549.225	0.00531	-0.00498	0.00559	-5.71767e-05	0.00502	0.00447
550.15	0.00527	-0.00506	0.00554	-0.00014244	0.00493	0.00438
551.075	0.00524	-0.00515	0.00547	-0.000277639	0.00487	0.00433
552	0.0052	-0.00524	0.00547	-0.000369209	0.00482	0.00426
552.924	0.00518	-0.00531	0.0055	-0.000432215	0.00479	0.00421
553.848	0.00517	-0.00539	0.00552	-0.000480646	0.00473	0.00421
554.773	0.00516	-0.00541	0.00565	-0.000506766	0.00476	0.00423
555.697	0.00514	-0.00546	0.00567	-0.000499711	0.00472	0.00428
556.621	0.00513	-0.00545	0.00577	-0.000495913	0.00475	0.0043
557.544	0.00512	-0.0054	0.0059	-0.000465062	0.0048	0.0044
558.468	0.00511	-0.00535	0.006	-0.000410143	0.00488	0.00453
559.391	0.00511	-0.00523	0.00611	-0.000315728	0.00496	0.00467
560.314	0.00511	-0.00508	0.00624	-0.000156622	0.00509	0.00482
561.237	0.00513	-0.00487	0.00642	8.00726e-05	0.00532	0.005
562.16	0.00517	-0.00466	0.00654	0.000263472	0.00549	0.00523
563.083	0.00521	-0.0044	0.00664	0.000437989	0.00568	0.00548
564.005	0.00526	-0.00412	0.00672	0.000591264	0.00584	0.00569
564.928	0.00533	-0.00376	0.0069	0.000844219	0.00615	0.00593
565.85	0.00541	-0.00339	0.0071	0.00111	0.00645	0.0062
566.771	0.00548	-0.00305	0.00723	0.00125	0.00668	0.00648
567.693	0.00557	-0.00269	0.0073	0.00141	0.00689	0.00667
568.615	0.00566	-0.00232	0.00739	0.00168	0.00715	0.0069
569.536	0.00574	-0.00196	0.00745	0.00184	0.00736	0.00712
570.457	0.00583	-0.00165	0.00749	0.00202	0.00757	0.00726
571.378	0.00592	-0.00134	0.00754	0.00226	0.00778	0.00743
572.299	0.00601	-0.00103	0.00757	0.00244	0.00798	0.00759
573.22	0.00609	-0.000753905	0.00758	0.00256	0.00815	0.00774
574.14	0.00617	-0.000523241	0.00756	0.00263	0.00826	0.00785
575.061	0.00624	-0.000321845	0.00749	0.00263	0.00833	0.00796
575.981	0.00629	-0.000133796	0.00744	0.00268	0.00842	0.00802
576.9	0.00633	5.41167e-05	0.00746	0.0027	0.00854	0.00814
577.82	0.00637	0.000181141	0.00748	0.00272	0.00865	0.00824
578.74	0.0064	0.000274191	0.00758	0.00275	0.00883	0.00834
579.659	0.00644	0.000352072	0.00766	0.00283	0.00896	0.00841
580.578	0.00646	0.000443906	0.00773	0.00292	0.00907	0.00851
581.497	0.00648	0.000485728	0.00778	0.00296	0.00916	0.00863
582.416	0.0065	0.000508132	0.00785	0.00305	0.00924	0.00871
583.335	0.00651	0.000543691	0.00797	0.00313	0.00933	0.00878
584.253	0.00651	0.000553344	0.00809	0.00316	0.00939	0.0089
585.172	0.00649	0.000593636	0.00821	0.00326	0.0095	0.00899
586.09	0.00647	0.000599482	0.00833	0.00329	0.0096	0.00911
587.008	0.00644	0.000643181	0.00851	0.0034	0.00972	0.00924
587.925	0.00644	0.000687947	0.0087	0.00353	0.00986	0.00932
588.843	0.00644	0.000710732	0.00886	0.00357	0.00997	0.00945
589.76	0.00645	0.000739098	0.00905	0.00363	0.01011	0.00956
590.678	0.00647	0.000732575	0.00913	0.00367	0.01018	0.00966
591.595	0.00648	0.000724854	0.00922	0.00372	0.01026	0.00972
592.511	0.0065	0.000723081	0.0093	0.0038	0.01033	0.00979
593.428	0.00652	0.000696846	0.00933	0.00374	0.01037	0.0098
594.344	0.00654	0.00066557	0.00934	0.00369	0.01037	0.00982
595.261	0.00656	0.000619102	0.00936	0.00371	0.01038	0.00984
596.177	0.00658	0.000596914	0.00938	0.00376	0.01041	0.00986
597.093	0.00659	0.000604351	0.00931	0.00376	0.01035	0.00984
598.008	0.00659	0.0006305	0.00925	0.00374	0.01032	0.0098
598.924	0.00657	0.000593684	0.00921	0.00365	0.0103	0.00971
599.839	0.00654	0.000566809	0.00925	0.00365	0.01034	0.00961
600.754	0.00649	0.00050948	0.0093	0.00364	0.01035	0.00958

## Sheet: Fig. S8
Fig. S8C
Thickness [cm]	Transmission [%]
0	100
0.1	63.6
0.2	43.2
0.5	17.9

## Sheet: Fig. S9
Fig. S9B
Wavelength [nm]	Absorbance
210.723	1.68178
211.702	1.08198
212.68	0.66435
213.659	0.49126
214.637	0.46262
215.615	0.41711
216.593	0.38028
217.571	0.36262
218.549	0.34804
219.526	0.34243
220.504	0.33888
221.481	0.33986
222.459	0.34322
223.436	0.34873
224.413	0.35614
225.39	0.36306
226.367	0.37233
227.343	0.3809
228.32	0.38957
229.296	0.39703
230.272	0.40565
231.249	0.41216
232.225	0.4197
233.201	0.42566
234.176	0.43187
235.152	0.43665
236.127	0.44193
237.103	0.44608
238.078	0.45001
239.053	0.45262
240.028	0.45268
241.003	0.45359
241.978	0.45123
242.952	0.44779
243.927	0.44312
244.901	0.43716
245.875	0.42988
246.849	0.42129
247.823	0.41285
248.797	0.40278
249.771	0.3924
250.744	0.38209
251.718	0.36885
252.691	0.35551
253.664	0.34096
254.637	0.32367
255.61	0.3055
256.583	0.28641
257.556	0.26639
258.528	0.24804
259.501	0.23123
260.473	0.21566
261.445	0.20275
262.417	0.19399
263.389	0.18764
264.361	0.18438
265.332	0.18179
266.304	0.18291
267.275	0.18471
268.246	0.18821
269.217	0.19184
270.188	0.19659
271.159	0.2012
272.13	0.20671
273.1	0.21149
274.071	0.21686
275.041	0.22233
276.011	0.2284
276.981	0.2337
277.951	0.23782
278.921	0.24255
279.89	0.24749
280.86	0.25135
281.829	0.25496
282.798	0.25915
283.767	0.26117
284.736	0.26496
285.705	0.26813
286.673	0.27023
287.642	0.27157
288.61	0.27333
289.579	0.2726
290.547	0.27564
291.515	0.27599
292.482	0.2753
293.45	0.27549
294.418	0.27569
295.385	0.27512
296.352	0.27361
297.32	0.27117
298.286	0.27002
299.253	0.26793
300.22	0.26488
301.187	0.26176
302.153	0.2582
303.119	0.25421
304.086	0.25052
305.052	0.24695
306.017	0.24159
306.983	0.23633
307.949	0.23206
308.914	0.22634
309.88	0.22124
310.845	0.2167
311.81	0.21126
312.775	0.20538
313.74	0.1996
314.704	0.19456
315.669	0.18888
316.633	0.18335
317.597	0.17714
318.561	0.17182
319.525	0.16646
320.489	0.16116
321.453	0.1551
322.416	0.15039
323.38	0.14648
324.343	0.13835
325.306	0.13298
326.269	0.12985
327.232	0.1231
328.194	0.12064
329.157	0.11552
330.119	0.11039
331.081	0.10435
332.043	0.10193
333.005	0.09643
333.967	0.09219
334.929	0.08946
335.89	0.08464
336.852	0.08068
337.813	0.0784
338.774	0.07305
339.735	0.07094
340.696	0.06797
341.656	0.06458
342.617	0.06094
343.577	0.05802
344.538	0.05502
345.498	0.05138
346.458	0.05104
347.417	0.04739
348.377	0.04402
349.337	0.04164
350.296	0.04105
351.255	0.03863
352.214	0.03755
353.173	0.03676
354.132	0.03437
355.09	0.03203
356.049	0.03019
357.007	0.02972
357.965	0.02839
358.923	0.02615
359.881	0.02577
360.839	0.02497
361.796	0.02214
362.754	0.02222
363.711	0.01994
364.668	0.02132
365.625	0.02167
366.582	0.01925
367.539	0.01921
368.495	0.01808
369.452	0.01851
370.408	0.01897
371.364	0.01942
372.32	0.02082
373.276	0.01867
374.232	0.01958
375.187	0.02339
376.142	0.019
377.098	0.02293
378.053	0.0205
379.008	0.02529
379.962	0.02671
380.917	0.02542
381.872	0.02654
382.826	0.02808
383.78	0.03017
384.734	0.03065
385.688	0.03186
386.642	0.03478
387.595	0.03595
388.548	0.03631
389.502	0.03834
390.455	0.04045
391.408	0.04199
392.361	0.04413
393.313	0.04585
394.266	0.04778
395.218	0.04868
396.17	0.05185
397.122	0.05361
398.074	0.05575
399.026	0.05682
399.977	0.05908
400.929	0.06246
401.88	0.06235
402.831	0.06506
403.782	0.06671
404.733	0.06926
405.683	0.07043
406.634	0.07297
407.584	0.07467
408.534	0.07658
409.485	0.07694
410.434	0.07931
411.384	0.08116
412.334	0.08198
413.283	0.08354
414.232	0.08432
415.182	0.08518
416.13	0.08661
417.079	0.0879
418.028	0.08841
418.976	0.09009
419.925	0.09072
420.873	0.09085
421.821	0.09093
422.769	0.09157
423.716	0.09182
424.664	0.09219
425.611	0.092
426.558	0.09154
427.505	0.09207
428.452	0.09141
429.399	0.091
430.346	0.09061
431.292	0.09107
432.238	0.09026
433.184	0.08915
434.13	0.08784
435.076	0.08825
436.022	0.08658
436.967	0.08576
437.913	0.0843
438.858	0.08399
439.803	0.0826
440.748	0.08155
441.692	0.08013
442.637	0.07876
443.581	0.07731
444.525	0.07645
445.469	0.07453
446.413	0.0737
447.357	0.07167
448.3	0.07049
449.244	0.06865
450.187	0.06738
451.13	0.0662
452.073	0.06449
453.016	0.06265
453.958	0.06103
454.901	0.05949
455.843	0.05818
456.785	0.05639
457.727	0.05472
458.669	0.05294
459.611	0.05116
460.552	0.04993
461.493	0.04915
462.434	0.04734
463.375	0.04584
464.316	0.04452
465.257	0.04289
466.197	0.042
467.137	0.0402
468.078	0.03849
469.017	0.03756
469.957	0.03586
470.897	0.03491
471.837	0.03358
472.776	0.0327
473.715	0.03139
474.654	0.03026
475.593	0.02954
476.531	0.02778
477.47	0.02674
478.408	0.02595
479.346	0.02558
480.284	0.02403
481.222	0.02347
482.16	0.02278
483.097	0.02181
484.035	0.02118
484.972	0.02039
485.909	0.01963
486.846	0.01884
487.782	0.01819
488.719	0.01732
489.655	0.01662
490.591	0.01578
491.527	0.0154
492.463	0.01435
493.399	0.01373
494.334	0.01332
495.269	0.01273
496.205	0.01277
497.14	0.01159
498.074	0.01178
499.009	0.011
499.943	0.01126
500.878	0.01049
501.812	0.00982
502.746	0.00978
503.68	0.00946
504.613	0.00933
505.547	0.00874
506.48	0.00839
507.413	0.00799
508.346	0.00783
509.279	0.00733
510.212	0.0071
511.144	0.00679
512.076	0.00689
513.008	0.00646
513.94	0.0064
514.872	0.00649
515.803	0.00588
516.735	0.00612
517.666	0.00545
518.597	0.00508
519.528	0.00555
520.459	0.00533
521.389	0.00455
522.32	0.00479
523.25	0.00489
524.18	0.00492
525.11	0.00434
526.039	0.00464
526.969	0.00466
527.898	0.00419
528.827	0.0042
529.756	0.00371
530.685	0.00408
531.614	0.00397
532.542	0.00387
533.471	0.00366
534.399	0.00371
535.327	0.00394
536.254	0.00358
537.182	0.00368
538.109	0.00381
539.037	0.00363
539.964	0.00362
540.891	0.00349
541.817	0.00333
542.744	0.00368
543.67	0.00337
544.596	0.00318
545.522	0.00334
546.448	0.0034
547.374	0.00331
548.299	0.00328
549.225	0.00324
550.15	0.00317
551.075	0.00322
552	0.00341
552.924	0.00315
553.848	0.00329
554.773	0.00301
555.697	0.00326
556.621	0.00346
557.544	0.00331
558.468	0.00312
559.391	0.00336
560.314	0.00321
561.237	0.00319
562.16	0.00334
563.083	0.00347
564.005	0.00336
564.928	0.00338
565.85	0.00353
566.771	0.00369
567.693	0.00355
568.615	0.0037
569.536	0.0038
570.457	0.00354
571.378	0.00378
572.299	0.00376
573.22	0.00389
574.14	0.00398
575.061	0.00407
575.981	0.00382
576.9	0.00397
577.82	0.00402
578.74	0.00418
579.659	0.00394
580.578	0.00411
581.497	0.00395
582.416	0.00408
583.335	0.00409
584.253	0.00399
585.172	0.00418
586.09	0.00402
587.008	0.00421
587.925	0.00402
588.843	0.00413
589.76	0.00427
590.678	0.00427
591.595	0.00418
592.511	0.00428
593.428	0.00405
594.344	0.00409
595.261	0.00398
596.177	0.00423
597.093	0.0041
598.008	0.00424
598.924	0.0041
599.839	0.00413
600.754	0.00397
601.669	0.00385
602.584	0.00398
603.499	0.00396
604.413	0.004
605.327	0.00396
606.241	0.00406
607.155	0.0039
608.069	0.00375
608.982	0.00397
609.896	0.00413
610.809	0.00392
611.722	0.00395
612.634	0.00385
613.547	0.00373
614.459	0.00367
615.371	0.00344
616.283	0.00329
617.195	0.00361
618.107	0.00353
619.018	0.00345
619.929	0.00346
620.841	0.00354
621.751	0.00338
622.662	0.00316
623.572	0.00328
624.483	0.00334
625.393	0.00345
626.303	0.00359
627.212	0.00334
628.122	0.00325
629.031	0.00323
629.941	0.00359
630.85	0.00329
631.758	0.00324
632.667	0.00325
633.575	0.00314
634.483	0.00332
635.391	0.00326
636.299	0.00335
637.207	0.00311
638.114	0.00349
639.021	0.00342
639.928	0.00316
640.835	0.00334
641.742	0.00334
642.649	0.00312
643.555	0.00333
644.461	0.00305
645.367	0.0033
646.273	0.00358
647.178	0.00356
648.083	0.00307
648.989	0.00335
649.893	0.00322
650.798	0.00309
651.703	0.00302
652.607	0.00319
653.511	0.00324
654.415	0.00327
655.319	0.00321
656.222	0.00324
657.126	0.00337
658.029	0.00327
658.932	0.00337
659.835	0.00332
660.737	0.00339
661.64	0.00359
662.542	0.00349
663.444	0.00331
664.346	0.00343
665.247	0.00345
666.149	0.00356
667.05	0.0032
667.951	0.00339
668.852	0.00339
669.753	0.00338
670.653	0.00319
671.553	0.00333
672.453	0.00337
673.353	0.00332
674.253	0.00332
675.152	0.00346
676.052	0.00336
676.951	0.0034
677.85	0.00326
678.748	0.00344
679.647	0.00333
680.545	0.00347
681.443	0.00332
682.341	0.00308
683.239	0.00348
684.136	0.0033
685.033	0.0031
685.93	0.0034
686.827	0.00348
687.724	0.00341
688.62	0.00318
689.517	0.00326
690.413	0.00332
691.309	0.00349
692.204	0.0033
693.1	0.0033
693.995	0.00309
694.89	0.00331
695.785	0.00339
696.68	0.00348
697.574	0.00329
698.468	0.00313
699.362	0.00335
700.256	0.00321
701.15	0.00348
702.044	0.00307
702.937	0.00338
703.83	0.0034
704.723	0.00333
705.615	0.00337
706.508	0.00344
707.4	0.00354
708.292	0.00318
709.184	0.00335
710.076	0.00323
710.967	0.00341
711.858	0.00323
712.749	0.00338
713.64	0.00345
714.531	0.00342
715.421	0.00345
716.312	0.00332
717.202	0.00337
718.091	0.00353
718.981	0.00344
719.87	0.00339
720.76	0.00333
721.649	0.00341
722.537	0.00337
723.426	0.00337
724.314	0.00342
725.202	0.00342
726.09	0.00357
726.978	0.00344
727.866	0.00329
728.753	0.00342
729.64	0.00354
730.527	0.0037
731.414	0.00358
732.3	0.00354
733.187	0.0036
734.073	0.00346
734.959	0.00342
735.844	0.00354
736.73	0.00345
737.615	0.00352
738.5	0.00349
739.385	0.00346
740.27	0.00355
741.154	0.00362
742.038	0.00358
742.922	0.00364
743.806	0.00328
744.69	0.00347
745.573	0.00361
746.456	0.0034
747.339	0.00372
748.222	0.00337
749.105	0.00315
749.987	0.00357
750.869	0.00353
751.751	0.0033
752.633	0.00362
753.514	0.00364
754.395	0.00367
755.277	0.00318
756.158	0.0035
757.038	0.0034
757.919	0.00348
758.799	0.00361
759.679	0.00378
760.559	0.00338
761.438	0.00347
762.318	0.00347
763.197	0.00346
764.076	0.00354
764.955	0.0036
765.833	0.00335
766.712	0.00358
767.59	0.00351
768.467	0.00389
769.345	0.00343
770.223	0.00365
771.1	0.00355
771.977	0.00349
772.854	0.00346
773.731	0.00355
774.607	0.00338
775.483	0.00367
776.359	0.00343
777.235	0.00357
778.11	0.00367
778.986	0.00341
779.861	0.00355
780.736	0.00338
781.61	0.00357
782.485	0.0034
783.359	0.00358
784.233	0.00338
785.107	0.00358
785.981	0.00385
786.854	0.00345
787.727	0.00362
788.6	0.00408
789.473	0.00369
790.346	0.00328
791.218	0.00345
792.09	0.00361
792.962	0.00345
793.833	0.00353
794.705	0.00351
795.576	0.00371
796.447	0.00349
797.318	0.00378
798.188	0.00365
799.059	0.00374
799.929	0.00357
800.799	0.0033

[truncated: 13 more sheets: Fig. S10, Fig. S12, Fig. S13, Fig. S14, Fig. S15, Fig. S16, Fig. S19, Fig. S20, Fig. S21, Fig. S22, Fig. S23, Fig. S24, Primers]
